# Supplementary material for: Metabolomic response of Zizania latifolia to low-temperature stress and identification of the bZIP transcription factor family
Source: GM Crops Food. 2025 Jun 16;16(1):413–34. doi: 10.1080/21645698.2025.2510715 (PMC12184115; doi:10.1080/21645698.2025.2510715)
Supplement: Supplemental Material [file KGMC_A_2510715_SM7964.xlsx]

## Sheet: Table S1
Table S1. All metabolite information.
Index	Class I	Class II	Formula	Level	CAS	C-1	C-2	C-3	A-1	A-2	A-3	VIP	P-value	FDR	Fold_Change	Log2FC	Type
Zmmp002946	Amino acids and derivatives	Amino acids and derivatives	C14H18N2O5	2	-	392732	538585	404830	122511	169386	133782	1.23275	0.0163405	0.0574673	3.13886	1.65024	up
Lmhp002001	Amino acids and derivatives	Amino acids and derivatives	C14H20N2O3	3	3918-92-1	753303	634558	1.16784e+06	1.78719e+06	1.87661e+06	1.70088e+06	1.14848	0.0206912	0.0647028	0.476394	-1.06977	down
Layp002880	Others	Chromone	C15H16O9	1	-	377067	293277	386488	970213	894657	711475	1.22055	0.0131936	0.0517901	0.410206	-1.28558	down
Wccp002870	Amino acids and derivatives	Amino acids and derivatives	C14H18N2O5	2	7432-24-8	392732	538585	404830	122511	169386	133782	1.23275	0.0163405	0.0574673	3.13886	1.65024	up
MWStz342	Phenolic acids	Phenolic acids	C16H18O8	1	32451-86-8	4.79831e+06	5.00694e+06	6.20688e+06	2.47453e+07	2.03512e+07	2.12601e+07	1.25932	0.00328633	0.0263908	0.241304	-2.05108	down
Lcsp002477	Amino acids and derivatives	Amino acids and derivatives	C13H25N3O4	3	-	68406	74584.8	78622.8	184002	188830	217212	1.26034	0.0043068	0.029422	0.375588	-1.41278	down
pme1474	Nucleotides and derivatives	Nucleotides and derivatives	C11H15N5O3S	1	2457-80-9	3.90521e+07	4.03023e+07	3.12937e+07	4.65493e+06	3.63519e+06	6.082e+06	1.25505	0.00523919	0.0325739	7.6988	2.94463	up
MW0153130	Amino acids and derivatives	Amino acids and derivatives	C11H22N4O5	3	-	320796	285148	422887	64623.5	41353.8	50510.2	1.25042	0.0174484	0.0599464	6.57453	2.71689	up
Zmmp003443	Amino acids and derivatives	Amino acids and derivatives	C16H19N3O5	3	66471-20-3	267296	248427	458167	86665.6	74433.8	71428.6	1.22079	0.0655874	0.128996	4.18827	2.06635	up
Hmpp002612	Flavonoids	Flavones	C27H30O16	3	-	548765	877289	404556	270450	256777	271452	1.09734	0.132971	0.210405	2.29205	1.19664	up
Zmxp003107	Flavonoids	Flavones	C27H30O16	3	52187-80-1	629931	956809	435481	151842	297995	274217	1.08258	0.0942556	0.164291	2.79291	1.48177	up
Lcsp003090	Amino acids and derivatives	Amino acids and derivatives	C15H29N3O5	1	10329-74-5	455433	399068	698461	1.71261e+06	1.15081e+06	1.34004e+06	1.17779	0.0167764	0.0584486	0.369448	-1.43656	down
pmp001289	Flavonoids	Flavones	C28H28O18	1	-	2.79121e+07	2.89262e+07	2.51522e+07	1.07236e+07	1.64646e+07	1.21969e+07	1.1958	0.00391596	0.0282275	2.08176	1.05781	up
pmb1207	Lignans and Coumarins	Coumarins	C19H14O6	2	-	1.60877e+06	1.3963e+06	1.47864e+06	4.06883e+06	3.21931e+06	3.47369e+06	1.24873	0.0106468	0.0478995	0.41663	-1.26316	down
Lasp003707	Phenolic acids	Phenolic acids	C11H12O5	3	-	4.51869e+06	4.08738e+06	2.98823e+06	1.41737e+06	2.04655e+06	1.93665e+06	1.16295	0.0307195	0.0797771	2.14687	1.10223	up
Qmhp111702	Others	Others	C11H10O4	3	-	505423	619195	364190	164697	246022	279019	1.10099	0.0509399	0.109528	2.15852	1.11004	up
Zmwp003705	Alkaloids	Isoquinoline alkaloids	C17H19NO4	2	-	28993.5	36982.6	29099.3	97254.5	93510.9	54023.6	1.16213	0.0641762	0.12679	0.388397	-1.3644	down
Lmmp003487	Flavonoids	Flavones	C27H26O18	2	-	4.77775e+06	5.3207e+06	6.06746e+06	1.78828e+07	2.13503e+07	1.48278e+07	1.24559	0.0183825	0.0612341	0.299032	-1.74163	down
MWS201400	Amino acids and derivatives	Amino acids and derivatives	C16H21N3O3	1	24587-37-9	289035	248462	214110	109169	97108.7	123474	1.22939	0.0147375	0.055267	2.27931	1.1886	up
WaXYp00932	Lignans and Coumarins	Coumarins	C9H6O2	1	-	627398	557656	686592	383294	152772	223440	1.10875	0.0162721	0.0574673	2.46429	1.30117	up
Lmhp005550	Alkaloids	Phenolamine	C24H28N2O6	3	42369-86-8	63888.4	63068.6	66394.1	522968	528211	607709	1.26958	0.00310169	0.0260881	0.116555	-3.10092	down
Zbkp005812	Terpenoids	Sesquiterpenoids	C21H38O10	2	-	38691.6	42072.3	31566.4	957628	708905	1.13669e+06	1.26435	0.0185394	0.0612661	0.0400718	-4.64127	down
Sasp006322	Terpenoids	Sesquiterpenoids	C21H38O10	2	-	38691.6	42072.3	31566.4	957628	708905	1.13669e+06	1.26435	0.0185394	0.0612661	0.0400718	-4.64127	down
Lmmp004504	Flavonoids	Isoflavones	C15H10O6	2	1156-78-1	106676	135705	121584	510827	433258	428915	1.26082	0.00337129	0.0264749	0.265087	-1.91546	down
MWStz526	Lignans and Coumarins	Coumarins	C15H16O9	1	486-55-5	471123	527186	497817	1.087e+06	1.18354e+06	1.30321e+06	1.2592	0.00546559	0.0330804	0.418642	-1.25621	down
mws0062	Flavonoids	Isoflavones	C15H10O6	2	480-23-9	66176.2	89518	63298.8	239583	245722	209953	1.2469	0.000489854	0.0107327	0.314981	-1.66666	down
pmd0160	Lipids	LPE	C21H44NO7P	3	-	5.39241e+06	5.76815e+06	5.69575e+06	1.17508e+06	3.04206e+06	3.05705e+06	1.04721	0.0326128	0.0827979	2.31728	1.21243	up
Wagp006039	Others	Others	C6H15O4P	3	-	73548.1	81255.3	85167	490061	285573	450125	1.24234	0.034072	0.0851196	0.195773	-2.35275	down
ML10181668	Amino acids and derivatives	Amino acids and derivatives	C6H11NO2	3	52-52-8	1.31188e+06	1.12845e+06	1.19066e+06	164865	183707	192028	1.26888	0.00227242	0.0227661	6.7166	2.74773	up
Wagp002617	Alkaloids	Plumerane	C15H17NO7	3	-	338565	354231	476388	902728	748488	763108	1.20656	0.00336759	0.0264749	0.48427	-1.04612	down
Wbmp002794	Alkaloids	Alkaloids	C22H27NO8	3	-	153063	128135	127032	337541	273019	324755	1.24057	0.00545023	0.0330788	0.436463	-1.19607	down
MWStz433	Flavonoids	Isoflavones	C17H14O7	3	39012-01-6	3.60296e+06	4.00144e+06	4.17302e+06	1.14377e+07	1.04696e+07	1.16891e+07	1.26471	0.000585528	0.0115576	0.350556	-1.51228	down
MWSHY0069	Flavonoids	Flavones	C16H12O6	3	1447-88-7	772629	887189	860686	2.53594e+06	2.37295e+06	2.49586e+06	1.2672	2.72241e-05	0.00397654	0.34039	-1.55474	down
Zmjp004795	Flavonoids	Flavones	C16H12O6	3	-	772629	887189	860686	2.53594e+06	2.37295e+06	2.49586e+06	1.2672	2.72241e-05	0.00397654	0.34039	-1.55474	down
Lamp006438	Flavonoids	Isoflavones	C26H28O13	3	-	781459	958765	1.02795e+06	2.46531e+06	2.09595e+06	1.6934e+06	1.20698	0.0255538	0.0723363	0.442578	-1.176	down
Lacp004731	Quinones	Anthraquinone	C15H10O4	3	28504-24-7	62493.5	58349	64623.3	759816	1.43685e+06	751909	1.25583	0.0557091	0.115805	0.0629002	-3.99079	down
Zbsp005030	Flavonoids	Flavones	C22H22O11	3	-	55714.3	67169.3	47406.7	127031	98119.2	131787	1.19247	0.0128743	0.0514863	0.477087	-1.06768	down
MWS20147	Flavonoids	Flavones	C21H20O11	3	5154-41-6	1.17604e+06	1.0898e+06	996037	4.68464e+06	4.44897e+06	2.48386e+06	1.20423	0.0566442	0.117193	0.280773	-1.83252	down
Lmlp006175	Flavonoids	Chalcones	C21H22O10	3	4547-85-7	169925	205973	196715	478243	528177	569823	1.2579	0.002358	0.0227661	0.363277	-1.46086	down
HX1340	Others	Others	C11H16O3	1	-	192300	208129	324693	1.66551e+06	1.33873e+06	1.33944e+06	1.24785	0.00362687	0.0273677	0.166937	-2.58262	down
pmb0744	Flavonoids	Flavones	C24H18O8	2	-	209946	200451	197420	412152	403164	412190	1.26849	2.97491e-06	0.00152332	0.495164	-1.01402	down
Lahp003986	Lignans and Coumarins	Coumarins	C21H22O10	3	-	169925	205973	196715	478243	528177	569823	1.2579	0.002358	0.0227661	0.363277	-1.46086	down
pmp000604	Others	Ketone compounds	C21H22O10	3	132922-80-6	169925	205973	196715	478243	528177	569823	1.2579	0.002358	0.0227661	0.363277	-1.46086	down
Zbsp006462	Flavonoids	Flavones	C21H22O10	1	-	204984	177208	185676	403267	385747	412548	1.25967	5.01686e-05	0.00499634	0.472608	-1.08128	down
Lmjp004816	Terpenoids	Monoterpenoids	C11H16O3	3	5989-02-6	192300	208129	324693	1.66551e+06	1.33873e+06	1.33944e+06	1.24785	0.00362687	0.0273677	0.166937	-2.58262	down
Wasdp04018	Flavonoids	Flavones	C26H30O14	2	-	420183	420929	562750	213766	181914	159613	1.22385	0.0187087	0.0613166	2.52814	1.33808	up
pmb0508	Alkaloids	Phenolamine	C14H20N4O2	1	7295-86-5	310434	391762	566326	1.79168e+06	1.61914e+06	1.58845e+06	1.23322	0.000270101	0.00758706	0.253742	-1.97857	down
Labp005299	Terpenoids	Sesquiterpenoids	C22H34O10	3	-	418427	521945	532759	194317	233014	179303	1.23161	0.00724222	0.038987	2.42837	1.27999	up
MW0106265	Amino acids and derivatives	Amino acids and derivatives	C18H28N4O4S1	3	-	153538	136216	78260.8	432013	290493	475500	1.16615	0.0254254	0.0723363	0.30719	-1.7028	down
Lmhp009187	Lipids	LPE	C20H42NO7P	1	-	233012	228069	248439	49802.9	138273	103165	1.07662	0.0270021	0.0746778	2.43619	1.28463	up
Wagp005066	Others	Others	C22H34O11	3	-	109298	77816	63638.3	196810	166365	224601	1.17054	0.00733206	0.0390865	0.426612	-1.229	down
Lmmp003817	Flavonoids	Flavonols	C24H22O14	3	81149-02-2	121111	99712.6	140598	768789	666739	547705	1.25402	0.0115701	0.048942	0.182239	-2.4561	down
Lmqp000329	Nucleotides and derivatives	Nucleotides and derivatives	C8H14N3O7P	1	25635-88-5	115384	94304.6	106025	173182	222561	248364	1.19981	0.0308529	0.0799038	0.490158	-1.02868	down
mws0072	Flavonoids	Flavones	C21H20O10	3	28757-27-9	4.61433e+06	4.97115e+06	8.06247e+06	1.38227e+07	9.33346e+06	1.3685e+07	1.10085	0.0287311	0.0765814	0.479029	-1.06182	down
pmb0606	Flavonoids	Flavones	C22H20O12	3	-	46400.3	36854.3	16723.2	463838	593251	729742	1.23836	0.0171179	0.0591369	0.0559526	-4.15965	down
MWSHY0189	Flavonoids	Flavones	C21H20O10	1	578-74-5	4.61433e+06	4.97115e+06	8.06247e+06	1.38227e+07	9.33346e+06	1.3685e+07	1.10085	0.0287311	0.0765814	0.479029	-1.06182	down
Walp004906	Lipids	Sphingolipids	C14H31NO3	1	-	202472	162363	288597	504170	486427	496773	1.18174	0.0160404	0.0571965	0.43932	-1.18666	down
pmp000583	Flavonoids	Flavones	C22H20O12	3	35110-20-4	46400.3	36854.3	16723.2	463838	593251	729742	1.23836	0.0171179	0.0591369	0.0559526	-4.15965	down
Lmgp004731	Flavonoids	Isoflavones	C21H20O10	2	-	4.61433e+06	4.97115e+06	8.06247e+06	1.38227e+07	9.33346e+06	1.3685e+07	1.10085	0.0287311	0.0765814	0.479029	-1.06182	down
MWS20148	Flavonoids	Flavones	C21H20O10	1	20486-34-4	4.61433e+06	4.97115e+06	8.06247e+06	1.38227e+07	9.33346e+06	1.3685e+07	1.10085	0.0287311	0.0765814	0.479029	-1.06182	down
MWSHC20172	Lignans and Coumarins	Coumarins	C10H8O4	3	776-86-3	87514.6	71507.1	158835	240408	282185	223522	1.11485	0.0157071	0.0567595	0.426016	-1.23102	down
Wagp006265	Flavonoids	Flavonols	C26H30O14	2	-	300931	383336	576677	262839	151826	171783	1.05575	0.0948433	0.164791	2.15014	1.10443	up
pma0795	Flavonoids	Flavones	C24H22O15	3	-	17174	23833.4	12187.7	49670	51572.4	60992.6	1.19869	0.00172021	0.0196301	0.327889	-1.60872	down
Zbsp005715	Flavonoids	Flavanones	C25H26O14	3	-	17174	23833.4	12187.7	49670	51572.4	60992.6	1.19869	0.00172021	0.0196301	0.327889	-1.60872	down
Cmqp003383	Alkaloids	Pyridine alkaloids	C11H11NO3	3	22952-54-1	134578	113423	110324	72934	62031.8	32831.6	1.07993	0.0159548	0.0571194	2.13546	1.09455	up
Lazn003443	Flavonoids	Flavones	C27H30O15	3	-	520702	1.27942e+06	554377	1.85005e+06	1.81615e+06	2.84376e+06	1.09387	0.033624	0.084257	0.361677	-1.46723	down
Lmnp002413	Flavonoids	Flavones	C27H30O15	3	-	760971	737492	586647	1.80511e+06	2.15675e+06	3.54218e+06	1.1987	0.0749174	0.139697	0.277865	-1.84755	down
Zmcp003989	Flavonoids	Flavonols	C27H30O15	3	-	813219	422162	699170	2.05621e+06	1.26622e+06	1.06262e+06	1.04398	0.100262	0.171486	0.441169	-1.1806	down
Wasyqp5995	Lipids	Sphingolipids	C18H39NO3	1	-	1.59518e+07	1.55601e+07	1.64991e+07	3.86865e+07	5.05199e+07	4.86839e+07	1.25482	0.0143414	0.0548646	0.348183	-1.52208	down
Waqkp03287	Flavonoids	Flavones	C28H32O15	1	-	3.07025e+06	2.76154e+06	2.31975e+06	6.15006e+06	5.47433e+06	4.88296e+06	1.21693	0.00561039	0.033272	0.493813	-1.01796	down
Zbkp004768	Terpenoids	Ditepenoids	C16H26O7	2	-	150848	136253	162517	84170.6	58810.1	79822.9	1.20316	0.00228415	0.0227661	2.01801	1.01293	up
Zbpp001992	Flavonoids	Flavonols	C22H22O12	1	5041-82-7	2.3233e+06	3.71042e+06	1.86063e+06	1.26005e+06	952213	1.38083e+06	1.08202	0.116581	0.192548	2.19709	1.13559	up
Yaap003937	Terpenoids	Monoterpenoids	C16H28O7	3	155836-26-3	59949.4	56107.4	57573.9	192938	93029.4	109730	1.10134	0.138666	0.21779	0.438797	-1.18837	down
Wacyp04090	Others	Alcohol compounds	C19H28O10	1	-	77255.1	59611.2	84950.7	20189.1	42738.1	37355.1	1.08554	0.016412	0.057626	2.21192	1.1453	up
Zbsp004783	Flavonoids	Flavones	C40H42O22	1	-	2.85966e+06	5.58775e+06	2.81068e+06	9.03734e+06	8.4385e+06	6.00298e+06	1.06073	0.0354811	0.0874602	0.4795	-1.0604	down
mws0250	Amino acids and derivatives	Amino acids and derivatives	C9H11NO3	1	60-18-4	1.31254e+07	1.28292e+07	1.22729e+07	3.63499e+06	3.16147e+06	3.49906e+06	1.26841	4.34079e-05	0.00475534	3.71304	1.8926	up
MWStz070	Alkaloids	Alkaloids	C9H11NO3	1	58469-06-0	5.532e+06	6.26985e+06	5.30987e+06	3.01796e+06	1.69608e+06	1.81014e+06	1.18841	0.0036096	0.0273677	2.62281	1.39111	up
pme2268	Alkaloids	Pyridine alkaloids	C7H7NO2	1	535-83-1	6.99553e+06	7.84986e+06	7.51644e+06	2.83917e+06	2.70771e+06	2.58325e+06	1.26568	0.00137327	0.0171509	2.75049	1.45969	up
pme1738	Alkaloids	Pyridine alkaloids	C7H9N2O	3	1005-24-9	6.99553e+06	7.84986e+06	7.51644e+06	2.83917e+06	2.70771e+06	2.58325e+06	1.26568	0.00137327	0.0171509	2.75049	1.45969	up
MWStz627	Flavonoids	Flavones	C17H14O6	1	520-12-7	48822.3	45326.8	60674.8	184997	166929	166148	1.25603	0.000155151	0.00677762	0.298845	-1.74253	down
Lskp211411	Steroids	Steroid	C27H44O8	2	88669-02-7	452383	422032	491237	154758	233090	211478	1.21269	0.0012693	0.0167532	2.27864	1.18818	up
Walp007214	Lipids	Sphingolipids	C16H35NO3	1	-	126849	100279	103150	453716	463970	407431	1.26092	0.000535749	0.0109133	0.249244	-2.00437	down
mws0289	Lipids	LPE	C23H46NO7P	3	89576-29-4	148488	162750	136625	18704.5	61955.4	52486.7	1.10442	0.00502499	0.0318201	3.36369	1.75004	up
MWS201391	Amino acids and derivatives	Amino acids and derivatives	C10H19N3O4	1	438533-59-6	72417.9	84926.4	58383.9	210536	139992	161325	1.19008	0.0301781	0.0788084	0.421465	-1.24651	down
Hmtp000776	Alkaloids	Alkaloids	C8H9NO3	2	-	134500	113698	161782	51949	46732.4	38251.5	1.23394	0.0166071	0.0581248	2.99402	1.58208	up
Walbp00984	Amino acids and derivatives	Amino acids and derivatives	C12H23NO7	2	-	572899	433515	526041	161161	100824	162695	1.22808	0.00431057	0.029422	3.6085	1.8514	up
Safp022031	Lipids	Free fatty acids	C18H30O2	1	-	811118	803037	925424	4.47566e+06	2.29889e+06	4.46093e+06	1.21201	0.0565683	0.117147	0.226032	-2.1454	down
Wcdp009119	Lipids	Free fatty acids	C18H30O2	1	28290-79-1	811118	803037	925424	4.47566e+06	2.29889e+06	4.46093e+06	1.21201	0.0565683	0.117147	0.226032	-2.1454	down
Zbqp000947	Amino acids and derivatives	Amino acids and derivatives	C17H32N4O4	1	-	71110.4	65031.9	52384.2	18634.8	10839.7	14316.5	1.23588	0.00610831	0.0349433	4.30514	2.10606	up
Wagp007602	Flavonoids	Flavones	C17H14O7	3	4323-80-2	4.48636e+06	4.45512e+06	4.18697e+06	1.07138e+07	1.04379e+07	1.25119e+07	1.26007	0.00786825	0.041046	0.38999	-1.35849	down
MWSHY0169	Flavonoids	Flavones	C17H14O7	3	18085-97-7	130506	135057	96252.6	319737	279383	311700	1.23326	0.000460202	0.0104718	0.397241	-1.33191	down
Zmhp003514	Flavonoids	Flavones	C16H12O6	3	-	785446	871130	792793	2.6625e+06	2.45348e+06	2.3638e+06	1.26695	0.00132035	0.0169637	0.327465	-1.61059	down
Qmdp112405	Terpenoids	Ditepenoids	C22H36O3	3	-	348644	345331	404554	46050.6	83046.1	61793.9	1.24576	0.000660261	0.0120991	5.75475	2.52475	up
pmb0885	Lipids	Free fatty acids	C18H26O3	3	-	77823.6	78457	101103	253218	216734	227329	1.24808	0.000662661	0.0120991	0.369124	-1.43782	down
Lcsp001861	Amino acids and derivatives	Amino acids and derivatives	C11H20N2O3	1	-	262324	306435	312057	777206	614375	785649	1.24312	0.01145	0.0489023	0.404558	-1.30558	down
pmb1562	Lipids	Glycerol ester	C21H34O4	1	-	76240.2	56900.5	67164.3	2.15444e+06	1.09447e+06	1.68324e+06	1.25862	0.0357355	0.0875799	0.0406121	-4.62195	down
Lskp211409	Steroids	Steroid	C27H44O8	2	19458-46-9	437624	437358	469741	136487	217374	188513	1.2162	0.00265802	0.0242374	2.47933	1.30995	up
Wacyp11707	Terpenoids	Monoterpenoids	C33H54O5	1	-	10217	7728.92	9568.85	36662.7	89905.5	81756.5	1.21607	0.0675899	0.13187	0.132076	-2.92056	down
Waptp08627	Lipids	Free fatty acids	C22H41NO	1	-	22582.6	21088.5	18311.1	292811	847315	457048	1.24702	0.0895949	0.158564	0.0388074	-4.68752	down
Lmhp009526	Lipids	Glycerol ester	C27H46O9	1	-	315173	263237	244804	100364	106662	146617	1.21052	0.00529886	0.0327092	2.32781	1.21897	up
Walp007137	Lipids	Sphingolipids	C20H43NO5	2	-	39708.2	38336.2	27325.8	254128	179536	181729	1.2489	0.0181029	0.0610207	0.171224	-2.54604	down
Wasdp09656	Terpenoids	Ditepenoids	C18H24O	2	-	52314.3	41654.5	51159.2	105190	109597	108232	1.2489	0.00111407	0.0167532	0.449286	-1.15429	down
mws4176	Amino acids and derivatives	Amino acids and derivatives	C12H16N2O3	2	3061-90-3	115847	114157	89745.1	310084	246850	335818	1.23431	0.0123493	0.0509554	0.358161	-1.48132	down
MW0150888	Amino acids and derivatives	Amino acids and derivatives	C12H19N5O5S1	3	-	275837	310818	209387	2.27613e+06	1.61611e+06	2.06616e+06	1.25607	0.0111473	0.0482163	0.1336	-2.90401	down
Wajp001786	Alkaloids	Alkaloids	C16H17NO9	3	-	275837	310818	209387	2.27613e+06	1.61611e+06	2.06616e+06	1.25607	0.0111473	0.0482163	0.1336	-2.90401	down
pmb0064	Alkaloids	Alkaloids	C15H19NO10	3	18607-79-9	1.26721e+06	1.313e+06	1.46423e+06	4.27536e+06	3.1058e+06	3.89006e+06	1.2451	0.0174559	0.0599464	0.358829	-1.47863	down
Lmhp001670	Amino acids and derivatives	Amino acids and derivatives	C11H22N2O3	2	3989-97-7	907180	946815	1.05958e+06	2.44774e+06	2.39114e+06	2.47384e+06	1.26495	8.40728e-05	0.00588921	0.398426	-1.32762	down
MWSmce056	Amino acids and derivatives	Amino acids and derivatives	C11H12N2O2	1	54-12-6	2.34879e+07	2.36952e+07	2.44728e+07	9.21131e+06	8.09336e+06	9.87591e+06	1.26202	9.29028e-05	0.00588921	2.63629	1.39851	up
pmb0818	Alkaloids	Plumerane	C11H11NO3	3	3471-31-6	287397	344221	271141	142567	102302	158619	1.19308	0.00488938	0.0312296	2.23739	1.16181	up
Wbmp002283	Alkaloids	Alkaloids	C9H7NO	1	-	532773	506170	723134	326267	117089	244190	1.0717	0.0177637	0.0603416	2.56285	1.35775	up
Smcp001137	Alkaloids	Alkaloids	C11H9NO2	1	-	3.21991e+07	3.29375e+07	3.82311e+07	1.53169e+07	1.06198e+07	1.34266e+07	1.2345	0.00124703	0.0167532	2.626	1.39287	up
Hmmp001310	Alkaloids	Plumerane	C11H9NO2	1	1204-06-4	3.21991e+07	3.29375e+07	3.82311e+07	1.53169e+07	1.06198e+07	1.34266e+07	1.2345	0.00124703	0.0167532	2.626	1.39287	up
pme2244	Alkaloids	Plumerane	C11H11NO2	2	830-96-6	73416.8	72792.2	82218.7	32496.2	16683.6	32652.1	1.17201	0.00324956	0.0263908	2.79143	1.481	up
Lhzp102808	Lignans and Coumarins	Lignans	C20H18O6	3	607-80-7	158304	100440	71286.5	789243	736028	905648	1.23571	0.00115986	0.0167532	0.135764	-2.88083	down
Lahp001956	Alkaloids	Plumerane	C11H9O2N	1	-	3.21991e+07	3.29375e+07	3.82311e+07	1.53169e+07	1.06198e+07	1.34266e+07	1.2345	0.00124703	0.0167532	2.626	1.39287	up
Lahp002608	Alkaloids	Quinoline alkaloids	C11H9NO2	1	-	3.21991e+07	3.29375e+07	3.82311e+07	1.53169e+07	1.06198e+07	1.34266e+07	1.2345	0.00124703	0.0167532	2.626	1.39287	up
MW0147991	Amino acids and derivatives	Amino acids and derivatives	C13H19N5O6S1	3	-	754007	773695	888253	2.62149e+06	1.8601e+06	2.22078e+06	1.24139	0.0198499	0.0634907	0.360463	-1.47208	down
Walbp01952	Alkaloids	Quinoline alkaloids	C10H7NO4	2	3778-29-8	164090	155809	191063	428482	403148	381268	1.25501	0.000245055	0.00745716	0.421273	-1.24717	down
Wasyqp2134	Alkaloids	Plumerane	C10H7NO4	2	14370-71-9	164090	155809	191063	428482	403148	381268	1.25501	0.000245055	0.00745716	0.421273	-1.24717	down
Ladp002110	Alkaloids	Quinoline alkaloids	C10H7NO4	2	73776-24-6	164090	155809	191063	428482	403148	381268	1.25501	0.000245055	0.00745716	0.421273	-1.24717	down
Sasp007990	Lipids	Sphingolipids	C16H33NO2	1	142-58-5	49032.6	57402.1	46046.4	88587.2	171660	115657	1.15368	0.0903531	0.159031	0.405638	-1.30173	down
MW0108197	Amino acids and derivatives	Amino acids and derivatives	C8H16N2O3S2	3	-	221721	228514	205435	530734	469670	450453	1.25754	0.00522422	0.0325739	0.451919	-1.14586	down
pmb0881	Lipids	LPE	C23H44NO7P	1	-	4.02664e+06	4.63112e+06	3.83499e+06	712730	2.34413e+06	1.76516e+06	1.04767	0.018045	0.0609192	2.59077	1.37338	up
Wasdp05565	Terpenoids	Ditepenoids	C18H26O3	1	-	270989	242759	226519	664120	586359	602659	1.25766	0.000698224	0.0124884	0.399467	-1.32385	down
pmb0889	Lipids	Free fatty acids	C18H30O2	3	544-72-9	823379	851311	897750	5.05823e+06	2.26778e+06	4.30524e+06	1.20304	0.0683636	0.132227	0.221166	-2.1768	down
pme0295	Organic acids	Organic acids	C6H11NO3	3	3025-96-5	83251.3	145400	152688	364591	328406	332226	1.18971	0.00321516	0.0263836	0.371958	-1.42679	down
Wccp011838	Alkaloids	Alkaloids	C18H35NO	1	-	36273.6	41655.2	33996	766318	1.05817e+06	326997	1.23442	0.0853547	0.153414	0.0520221	-4.26473	down
Lmhp009890	Lipids	LPC	C28H52NO7P	2	1199257-41-4	57697	67834.5	63457.7	10043.5	35729.9	21372.1	1.06809	0.0204738	0.0643589	2.81463	1.49294	up
MWSHY0095	Flavonoids	Flavones	C17H14O7	3	520-32-1	36238.4	34089.2	37381.2	85051.3	80481.7	91920.4	1.26309	0.00246705	0.0234601	0.418363	-1.25717	down
Hmqp005411	Lipids	Free fatty acids	C18H32O3	3	112543-32-5	12702.4	13530.3	17211	82935	54082.5	76733.2	1.24575	0.0208748	0.0648746	0.203245	-2.29871	down
pmb0464	Amino acids and derivatives	Amino acids and derivatives	C16H27NO14	3	-	600371	290228	501920	76495.9	68222	47165.1	1.22947	0.0473437	0.104418	7.25713	2.8594	up
Yacp000453	Alkaloids	Pyrrole alkaloids	C5H9NO2	3	132996-63-5	420488	179934	236155	35437.7	66869	36971.1	1.19634	0.0825991	0.150561	6.00654	2.58653	up
MWS00330g	Amino acids and derivatives	Amino acids and derivatives	C5H9NO2	3	22264-50-2	420488	179934	236155	35437.7	66869	36971.1	1.19634	0.0825991	0.150561	6.00654	2.58653	up
Lmmp005689	Flavonoids	Isoflavones	C16H12O6	3	32884-36-9	34405	41279.4	34451.7	140703	138268	138779	1.26666	0.000154412	0.00677762	0.263641	-1.92335	down
Zmjp005262	Quinones	Anthraquinone	C16H12O6	3	346434-45-5	34405	41279.4	34451.7	140703	138268	138779	1.26666	0.000154412	0.00677762	0.263641	-1.92335	down
MWSHC20114	Flavonoids	Flavones	C16H12O6	3	80713-32-2	806913	788600	822996	2.57523e+06	2.22304e+06	2.47705e+06	1.26641	0.00390917	0.0282275	0.332426	-1.58889	down
Zmgp004297	Others	Ketone compounds	C19H20O2	2	100667-52-5	94816	118712	75333.9	272647	194737	274989	1.19362	0.0157129	0.0567595	0.389106	-1.36177	down
WaYp007548	Lipids	Sphingolipids	C14H31NO	1	-	34438.8	30670.6	28670.6	77586	132542	78728.6	1.2052	0.0684974	0.132227	0.324659	-1.623	down
WaXYp02357	Alkaloids	Quinoline alkaloids	C10H10N2	1	-	601545	585661	373715	122020	123400	141395	1.23835	0.0326619	0.0828268	4.03531	2.01268	up
MEDTP02401	Nucleotides and derivatives	Nucleotides and derivatives	C5H9N3O2	3	-	245741	186442	182669	74257.9	43772.4	58714.4	1.22434	0.00967878	0.0458017	3.47876	1.79857	up
Wacyp05864	Terpenoids	Monoterpenoids	C21H36O9	1	-	46409.7	52807.2	32521.7	698725	856276	1.10663e+06	1.26029	0.0190501	0.0620944	0.0494954	-4.33656	down
Zmdp000972	Amino acids and derivatives	Amino acids and derivatives	C4H9NO2S	2	1187-84-4	3.10591e+06	3.9517e+06	3.25045e+06	1.4103e+06	769526	821281	1.20829	0.00226884	0.0227661	3.43475	1.78021	up
mws0254	Amino acids and derivatives	Amino acids and derivatives	C6H9N3O2	1	71-00-1	1.05328e+06	870974	1.14976e+06	35447	6775.27	42261	1.2169	0.00595124	0.034296	36.3862	5.18532	up
zjbp111502	Lignans and Coumarins	Lignans	C22H26O9	3	-	44869.3	46088.7	40607	104176	80106.7	85542.5	1.23382	0.0198305	0.0634907	0.487594	-1.03625	down
pmb0492	Alkaloids	Phenolamine	C34H37N3O6	3	-	35471.6	48826.3	27060.3	73254.3	93727.1	69407.3	1.13837	0.0142441	0.0546564	0.471081	-1.08595	down
MWS20185	Others	Ketone compounds	C17H26O4	1	23513-14-6	57065.9	52682.4	53484.3	205637	197904	263964	1.25912	0.0147403	0.055267	0.244541	-2.03185	down
MWS201464	Amino acids and derivatives	Amino acids and derivatives	C15H23N3O3	3	6235-35-4	66204	51429.2	41501.4	157434	107478	177319	1.17797	0.0340296	0.0851129	0.359845	-1.47455	down
Wacyp09666	Lipids	Free fatty acids	C12H20O3	1	-	1.20469e+06	1.24041e+06	1.19985e+06	2.70023e+06	2.22514e+06	2.46065e+06	1.25461	0.0113476	0.0486549	0.493491	-1.0189	down
Zbkp004942	Alkaloids	Alkaloids	C12H25NO	1	-	18362.9	16980.1	19631.3	127844	117025	78313.5	1.25154	0.0268749	0.0746306	0.170103	-2.55552	down
Wcgp010223	Others	Others	C18H28O2	3	-	1.72176e+06	1.64468e+06	1.56351e+06	8.58166e+06	6.06836e+06	9.96886e+06	1.24815	0.0287785	0.0766146	0.200251	-2.32012	down
Walp007188	Lipids	Sphingolipids	C18H39NO4	1	-	38683.6	38273.8	39325.1	173285	151306	159572	1.26896	0.00267029	0.0242374	0.240172	-2.05786	down
Zbqp001907	Amino acids and derivatives	Amino acids and derivatives	C12H25N3O3	3	7369-79-1	105428	119296	120631	317096	216099	278134	1.22245	0.0311659	0.0804964	0.425667	-1.2322	down
pme0057	Amino acids and derivatives	Amino acids and derivatives	C4H9NO2S	3	6027-13-0	94096.3	93697	108010	49516.6	26559.6	43775.8	1.17334	0.00340763	0.0266647	2.46807	1.30338	up
Wcdp000970	Others	Others	C8H8O	1	98-86-2	754377	780411	855010	1.83313e+06	1.41317e+06	1.70692e+06	1.23648	0.0162162	0.0573986	0.482473	-1.05148	down
pmb0874	Lipids	LPE	C23H44NO7P	1	-	5.04262e+06	5.024e+06	5.70691e+06	1.0129e+06	2.6495e+06	1.798e+06	1.13644	0.00830373	0.042409	2.88872	1.53043	up
Lskp211415	Steroids	Steroid	C27H44O9	3	-	79250.1	72898.8	87124.9	2.29001e+06	1.29442e+06	1.97475e+06	1.26243	0.0263444	0.0737173	0.0430412	-4.53814	down
Waptp01054	Alkaloids	Alkaloids	C8H9NO	1	-	3.66649e+06	3.57166e+06	3.79003e+06	1.13725e+06	984491	1.44218e+06	1.24788	0.000630081	0.0120044	3.09439	1.62965	up
MWS04559g	Amino acids and derivatives	Amino acids and derivatives	C9H11NO3	1	587-33-7	1.54536e+07	1.26029e+07	1.43877e+07	3.40702e+06	4.25387e+06	4.56107e+06	1.2541	0.00256528	0.0241224	3.47278	1.79609	up
MW0152393	Amino acids and derivatives	Amino acids and derivatives	C15H29N3O4S1	3	-	6.61805e+06	5.67567e+06	5.02352e+06	818009	934362	1.03061e+06	1.26375	0.00813097	0.0417212	6.22256	2.63751	up
MWS1777	Alkaloids	Alkaloids	C6H6ClN	1	108-42-9	4.74682e+06	4.93028e+06	5.1457e+06	603501	840286	565192	1.2608	1.54104e-05	0.00318126	7.37828	2.88328	up
Wacyp09192	Phenolic acids	Phenolic acids	C24H30O6	1	-	7.9171e+06	1.22078e+07	1.12143e+07	2.44206e+07	2.02262e+07	3.47053e+07	1.16171	0.0550314	0.115051	0.394938	-1.3403	down
Lmhp008589	Lipids	LPE	C23H42NO7P	1	-	2.39574e+06	2.65129e+06	2.64703e+06	804309	1.47926e+06	1.2261e+06	1.15761	0.00995177	0.0464911	2.19225	1.13241	up
Zahp013600	Alkaloids	Alkaloids	C18H35NO	1	-	36263	41276	31179.2	770444	1.14147e+06	311170	1.22765	0.099108	0.17004	0.0489043	-4.35389	down
Zkep1310	Amino acids and derivatives	Amino acids and derivatives	C11H12N2O3	1	25242-90-4	1.28803e+06	1.35232e+06	1.38857e+06	3.01757e+06	3.14579e+06	2.94155e+06	1.26852	0.000160681	0.00677762	0.4425	-1.17625	down
MWS201461	Amino acids and derivatives	Amino acids and derivatives	C12H25N5O3	3	26607-15-8	113794	75475.3	100093	189927	257075	141890	1.08656	0.0837066	0.151321	0.491367	-1.02513	down
Yamp009440	Terpenoids	Ditepenoids	C21H34O3	3	-	83676.9	63530.2	81294.8	31663.9	34543.1	45332.3	1.18885	0.0100981	0.0466769	2.04862	1.03465	up
Lmdp006732	Flavonoids	Flavones	C16H12O6	3	6563-66-2	54137.2	77327.7	43620.9	170059	152440	171665	1.2112	0.00182546	0.020406	0.354306	-1.49693	down
pmp001264	Lipids	Sphingolipids	C16H35NO2	1	-	4.55148e+06	4.10789e+06	4.1967e+06	9.06092e+06	1.31826e+07	1.18628e+07	1.23564	0.0269526	0.0746778	0.376941	-1.40759	down
Wasdp08142	Terpenoids	Monoterpenoids	C12H20O2	1	-	22730.1	33479.9	29745.2	595297	503572	551611	1.26748	0.00228616	0.0227661	0.052079	-4.26315	down
Zkep02152	Nucleotides and derivatives	Nucleotides and derivatives	C10H12N5O6P	2	-	200702	231028	172490	1.08008e+06	786429	1.14915e+06	1.25062	0.0168228	0.0585058	0.200361	-2.31933	down
Wbjp001169	Alkaloids	Alkaloids	C11H12N2O3	1	-	600894	595863	636960	1.70611e+06	1.41548e+06	1.42851e+06	1.25843	0.00974238	0.0458055	0.403006	-1.31113	down
MWStz618	Lignans and Coumarins	Coumarins	C15H16O9	1	531-58-8	377067	293277	386488	970213	894657	711475	1.22055	0.0131936	0.0517901	0.410206	-1.28558	down
Lasp010382	Terpenoids	Ditepenoids	C21H34O3	3	38308-35-9	115664	109980	128576	40924	68598.4	52509.4	1.18372	0.00418504	0.0291208	2.18612	1.12837	up
MWSHY0202	Flavonoids	Flavones	C16H12O2	3	29976-75-8	54347.8	67825.6	78610.8	12366.3	17277.9	13884.3	1.24708	0.014463	0.0548646	4.61271	2.20561	up
pmf0418	Terpenoids	Sesquiterpenoids	C15H24O2	3	13657-68-6	54347.8	67825.6	78610.8	12366.3	17277.9	13884.3	1.24708	0.014463	0.0548646	4.61271	2.20561	up
Qmxp101615	Terpenoids	Ditepenoids	C22H36O3	1	-	1.17904e+06	1.21931e+06	1.39528e+06	151753	262188	196435	1.25036	0.000892378	0.0146741	6.21522	2.63581	up
Sasp001773	Organic acids	Organic acids	C16H30N4O5	2	-	18227.3	19497	15351.7	38472	33779.8	37911.6	1.24003	0.000689857	0.0124884	0.481794	-1.05351	down
Lazp005998	Terpenoids	Sesquiterpenoids	C15H26O2	3	-	37212.9	22885.6	24414.8	85804.9	89796.1	117181	1.21856	0.00938904	0.0449157	0.288656	-1.79258	down
Lhgp080602	Terpenoids	Sesquiterpenoids	C15H22O2	3	-	120766	145364	128742	27260.7	30542.3	33239.7	1.26309	0.0034624	0.0267117	4.33721	2.11677	up
Wcdp006929	Lipids	Free fatty acids	C18H26O3	1	17699-21-7	125158	132123	134831	307025	295431	314941	1.26853	0.000113002	0.00651547	0.427418	-1.22628	down
pma0461	Lipids	Free fatty acids	C18H28O2	3	4154-44-3	322659	302914	347138	6.55447e+06	4.71768e+06	4.95334e+06	1.26707	0.0126041	0.0511401	0.0599496	-4.06011	down
Wcdp010864	Alkaloids	Alkaloids	C16H33NO	1	629-54-9	14776.2	16974.6	15079.7	176350	212075	107872	1.2525	0.0391458	0.0931254	0.0943596	-3.40569	down
Wcfp008029	Lipids	Sphingolipids	C18H39NO2	1	764-22-7	27418.7	30564.2	31243.6	41414.7	109401	152707	1.03164	0.158034	0.237802	0.29397	-1.76626	down
Sazp006172	Others	Others	C22H24O7	3	-	25970.1	24616.1	33370.2	75729.8	71186	83115.7	1.24506	0.000516974	0.0107811	0.364978	-1.45412	down
WaTKp12288	Terpenoids	Sesquiterpenoids	C12H18O	3	953386-33-9	47712	34481.6	39256.3	681152	620102	586925	1.26675	0.00184948	0.0204657	0.0643211	-3.95856	down
mws0258	Amino acids and derivatives	Amino acids and derivatives	C6H13NO2	1	73-32-5	2.29343e+07	2.34414e+07	2.33756e+07	4.37539e+06	3.90595e+06	4.29358e+06	1.27008	1.09965e-07	0.000240934	5.54686	2.47167	up
Wcdp006912	Others	Others	C16H35NO2	1	1541-67-9	6.50064e+06	6.04767e+06	6.84488e+06	1.54844e+07	2.28627e+07	1.62985e+07	1.23391	0.0361923	0.0884028	0.354891	-1.49455	down
pme1109	Nucleotides and derivatives	Nucleotides and derivatives	C5H5N5O	2	73-40-5	235030	253735	228235	696364	550761	598405	1.25513	0.0108536	0.0482163	0.388506	-1.36399	down
Lmbp000123	Amino acids and derivatives	Amino acids and derivatives	C6H13NO2S	3	25148-30-5	338072	344015	295841	57009	21620.7	44466.8	1.22677	0.000223825	0.00731942	7.94441	2.98994	up
Wcdp004275	Others	Others	C14H31NO	2	1643-20-5	65100.3	79143.8	62500.9	148399	304549	186091	1.17706	0.0903668	0.159031	0.323525	-1.62805	down
Lmgp000659	Alkaloids	Alkaloids	C8H9NO	1	103-81-1	3.49068e+06	4.40709e+06	2.92425e+06	1.14281e+06	1.11115e+06	1.18164e+06	1.2428	0.0292012	0.0771772	3.14997	1.65534	up
HJKP000649	Alkaloids	Alkaloids	C8H9NO	1	6343-54-0	3.49068e+06	4.40709e+06	2.92425e+06	1.14281e+06	1.11115e+06	1.18164e+06	1.2428	0.0292012	0.0771772	3.14997	1.65534	up
Zbkp003306	Flavonoids	Flavones	C27H26O18	2	-	2.3983e+06	3.08097e+06	2.04579e+06	1.46937e+07	1.24549e+07	9.70499e+06	1.24405	0.0176315	0.0601356	0.204188	-2.29203	down
mws0232	Others	Vitamin	C17H20N4O6	1	83-88-5	1.13504e+06	1.52381e+06	650324	77070.7	53508.2	104494	1.23612	0.0553029	0.115465	14.0773	3.8153	up
Hmbp002730	Flavonoids	Flavones	C15H10O6	2	41440-05-5	118224	99590.8	114138	386011	361475	479360	1.25517	0.0125719	0.0511042	0.270574	-1.8859	down
Zbbp005255	Flavonoids	Aurones	C15H10O6	2	38216-54-5	118224	99590.8	114138	386011	361475	479360	1.25517	0.0125719	0.0511042	0.270574	-1.8859	down
MWSHY0058	Flavonoids	Flavones	C15H10O6	2	491-70-3	118224	99590.8	114138	386011	361475	479360	1.25517	0.0125719	0.0511042	0.270574	-1.8859	down
Lazp007726	Flavonoids	Flavonols	C17H14O6	3	-	48864.9	40249.2	42490.2	197710	163021	182439	1.26185	0.00343262	0.026677	0.242289	-2.0452	down
Qmjp080407	Terpenoids	Sesquiterpenoids	C18H26O3	1	-	42691.1	39881.4	49329.3	148666	124932	128101	1.25705	0.00299306	0.0254911	0.32836	-1.60665	down
Wbjp001317	Alkaloids	Alkaloids	C11H10N2O2	1	486-64-6	651513	675265	653230	1.68809e+06	1.90466e+06	1.80025e+06	1.2681	0.00267004	0.0242374	0.367144	-1.44558	down
Lmyp003934	Phenolic acids	Phenolic acids	C22H36O3	1	16611-84-0	270828	272023	308645	30734.4	69948.9	46311.6	1.22742	0.000160856	0.00677762	5.7927	2.53424	up
pme1228	Amino acids and derivatives	Amino acids and derivatives	C11H12N2O3	3	4350-09-8	61842.2	60126.7	51939.1	166609	164830	196935	1.25771	0.00467021	0.0305446	0.329138	-1.60324	down
MWS04555g	Amino acids and derivatives	Amino acids and derivatives	C6H13NO2	1	1509-35-9	2.62723e+07	2.1987e+07	2.31521e+07	4.43185e+06	4.16255e+06	4.09603e+06	1.26897	0.00404907	0.0288036	5.62719	2.49241	up
Hmcp009963	Alkaloids	Alkaloids	C11H18NO+	1	6656-13-9	786776	749722	874144	153168	94606.2	172961	1.24391	0.000307407	0.00816752	5.72959	2.51843	up
Wcjp002598	Alkaloids	Quinoline alkaloids	C9H7NO	1	148-24-3	1.20494e+06	1.31209e+06	1.02131e+06	485495	375858	523862	1.22961	0.00483754	0.0311737	2.55436	1.35296	up
MWSmce709	Alkaloids	Isoquinoline alkaloids	C9H7N	2	119-65-3	213752	96641.3	157495	72393.5	66276.7	68429.7	1.09156	0.123432	0.200474	2.25924	1.17584	up
MWSmce689	Lipids	Free fatty acids	C19H32O2	3	301-00-8	6776.45	5282.36	6286.94	17172.5	23129.2	20400.4	1.24786	0.0107351	0.0480996	0.302226	-1.7263	down
MEDTP00969	Amino acids and derivatives	Amino acids and derivatives	C12H16N2O4	2	16875-28-8	336084	379109	447424	853137	717893	1.05663e+06	1.20247	0.0285838	0.0765814	0.442453	-1.1764	down
MWS201478	Amino acids and derivatives	Amino acids and derivatives	C12H16N2O4	2	16053-39-7	336084	379109	447424	853137	717893	1.05663e+06	1.20247	0.0285838	0.0765814	0.442453	-1.1764	down
Lmhp009773	Lipids	Glycerol ester	C27H46O9	1	-	322046	241313	261259	90684.8	186006	121034	1.09574	0.0193471	0.0624292	2.07333	1.05195	up
Lmrj001698	Amino acids and derivatives	Amino acids and derivatives	C9H18N2O4	2	91086-51-0	252095	264010	309683	695576	536974	876431	1.20463	0.0449152	0.101393	0.391558	-1.3527	down
WaYp007695	Lipids	Sphingolipids	C18H39NO4	2	-	270555	264588	236513	1.33266e+06	950588	1.21334e+06	1.25728	0.0144736	0.0548646	0.220688	-2.17992	down
pme0193	Amino acids and derivatives	Amino acids and derivatives	C5H10N2O3	2	56-85-9	1.34186e+06	1.15937e+06	1.29139e+06	185410	136648	184766	1.26445	0.00121406	0.0167532	7.48311	2.90364	up
pme0026	Amino acids and derivatives	Amino acids and derivatives	C6H14N2O2	2	56-87-1	1.34186e+06	1.15937e+06	1.29139e+06	185410	136648	184766	1.26445	0.00121406	0.0167532	7.48311	2.90364	up
pmp001287	Alkaloids	Alkaloids	C8H9N	1	-	2.09563e+07	2.22731e+07	2.27925e+07	4.98913e+06	4.96099e+06	5.92498e+06	1.26604	7.27044e-05	0.00585237	4.15883	2.05618	up
MW0152287	Amino acids and derivatives	Amino acids and derivatives	C16H29N5O6	3	-	45652	58330	52844.6	94692.7	102482	127222	1.21466	0.0192399	0.0622668	0.483441	-1.04859	down
Walp007043	Lipids	Sphingolipids	C16H35NO2	1	-	5.95707e+06	6.43157e+06	7.09407e+06	1.40467e+07	2.23816e+07	1.56684e+07	1.216	0.0487965	0.10617	0.373972	-1.419	down
Zbbp006041	Flavonoids	Isoflavones	C16H12O6	3	2284-31-3	622604	849938	738418	2.15044e+06	1.81788e+06	2.08268e+06	1.24689	0.00097842	0.0155342	0.365387	-1.4525	down
MWSHC20110	Flavonoids	Flavones	C16H12O6	3	57096-02-3	808055	774111	824613	2.5233e+06	2.21362e+06	2.45729e+06	1.26657	0.00286478	0.0251069	0.334543	-1.57973	down
Lahp005751	Others	Chromone	C16H12O6	1	61854-35-1	808055	774111	824613	2.5233e+06	2.21362e+06	2.45729e+06	1.26657	0.00286478	0.0251069	0.334543	-1.57973	down
Sasp000997	Others	Others	C8H8O	1	496-16-2	4.68488e+06	4.16556e+06	4.6453e+06	1.01888e+07	8.09626e+06	1.01687e+07	1.23723	0.0147816	0.055267	0.474306	-1.07611	down
mws0227	Amino acids and derivatives	Amino acids and derivatives	C6H13NO2	1	61-90-5	2.26334e+07	2.34414e+07	2.31521e+07	4.37539e+06	3.90595e+06	4.10997e+06	1.27007	3.47632e-06	0.00152332	5.58672	2.482	up
Lmhp008801	Lipids	LPE	C23H42NO7P	1	-	3.03498e+06	3.09349e+06	2.82474e+06	720338	1.89342e+06	1.07838e+06	1.09607	0.0314261	0.0810054	2.42494	1.27795	up
Walbp06501	Lipids	Sphingolipids	C16H35NO3	1	-	411289	459578	394640	1.73235e+06	1.74731e+06	1.58738e+06	1.2677	0.000467094	0.0104718	0.249753	-2.00143	down
Latp007436	Terpenoids	Sesquiterpenoids	C18H26O3	1	-	224575	217640	226657	716326	652435	711152	1.26872	0.00161762	0.0191578	0.321586	-1.63672	down
MWS20151	Flavonoids	Flavones	C15H10O5	1	520-36-5	30493.8	25766.7	42559.7	132260	135258	120017	1.24164	0.000152328	0.00677762	0.254996	-1.97145	down
MWSmce349	Alkaloids	Alkaloids	C18H35NO	3	59227-89-3	8456.14	7738.65	5456.28	154455	217603	60370.6	1.22397	0.095549	0.165754	0.0500685	-4.31995	down
MWStz338	Flavonoids	Flavonols	C17H14O7	3	33429-83-3	4.46784e+06	4.11491e+06	4.22888e+06	1.03409e+07	9.76625e+06	1.0394e+07	1.26699	0.000124272	0.00677762	0.420037	-1.25141	down
Lmdp006479	Flavonoids	Flavones	C17H14O7	3	-	261424	255622	267120	610152	624085	752157	1.25734	0.0121349	0.0501652	0.394768	-1.34092	down
Wcop008763	Terpenoids	Ditepenoids	C17H26O4	3	-	114951	100880	97648.5	417773	346566	397222	1.26184	0.0036819	0.0274389	0.269877	-1.88963	down
Lssp210167	Others	Others	C32H48O12	2	-	33878.9	32698.4	35430.7	195998	203535	281838	1.26097	0.0195313	0.0626546	0.14971	-2.73976	down
Lhmp122112	Steroids	Cardiac glycoside	C27H44O8	2	-	444558	454420	457335	166793	225243	223851	1.23299	0.00464743	0.0304866	2.20221	1.13895	up
WaYp006462	Lipids	Sphingolipids	C16H35NO3	1	-	391916	387632	506627	1.05934e+06	961281	1.09923e+06	1.24269	0.000421394	0.0100356	0.412255	-1.27839	down
WaYp007721	Lipids	Sphingolipids	C16H35NO3	1	-	385327	434037	380561	1.90737e+06	1.753e+06	1.62112e+06	1.26706	0.00267707	0.0242374	0.227194	-2.138	down
Zbsp010536	Phenolic acids	Phenolic acids	C20H32O4	3	-	47893.2	36727.1	45692	112487	103635	112264	1.24801	0.000145538	0.00677762	0.396825	-1.33342	down
MWS20184	Phenolic acids	Phenolic acids	C17H24O3	2	555-66-8	256419	247323	297313	873790	781181	863894	1.26248	0.000406316	0.00978284	0.318022	-1.6528	down
Lcfp036464	Alkaloids	Plumerane	C8H9N	2	496-15-1	2.20967e+07	2.17408e+07	2.40591e+07	5.18335e+06	5.62194e+06	6.08276e+06	1.26708	0.000602334	0.0116804	4.02039	2.00734	up
MWS201442	Amino acids and derivatives	Amino acids and derivatives	C13H18N2O4	2	51352-44-4	209431	250524	263822	615287	456131	490271	1.21951	0.0199297	0.063593	0.463458	-1.10949	down
Zkep161098	Others	Others	C6H13NO2	1	-	2.18362e+07	1.88465e+07	2.02336e+07	3.7411e+06	3.42036e+06	3.87708e+06	1.26908	0.00220158	0.0224357	5.51851	2.46428	up
MW0107712	Amino acids and derivatives	Amino acids and derivatives	C12H21N3O6	3	-	89635.8	159985	102868	261713	204775	260947	1.13386	0.0125393	0.0511042	0.484564	-1.04524	down
Qmjp080408	Terpenoids	Sesquiterpenoids	C21H34O4	3	-	85941.6	79090.3	99501.1	2.46353e+06	1.50729e+06	2.05427e+06	1.26424	0.020141	0.0638625	0.0439053	-4.50946	down
Zahp007439	Others	Aldehyde compounds	C10H8O3	3	58095-77-5	105180	99097.1	143737	419811	196102	287226	1.11771	0.0982509	0.169151	0.385338	-1.3758	down
pmb0876	Lipids	LPE	C21H44NO7P	1	53862-35-4	5.84501e+06	5.61532e+06	5.58467e+06	1.14209e+06	3.2425e+06	3.03118e+06	1.02875	0.0388852	0.0927066	2.29848	1.20068	up
Wbmp010456	Terpenoids	Ditepenoids	C18H28O2	3	-	269599	248992	310730	1.02292e+07	5.16444e+06	8.115e+06	1.26049	0.0357159	0.0875799	0.0352773	-4.82512	down
Yalp008047	Lipids	Free fatty acids	C19H30O2	3	38795-65-2	127045	123580	136473	352844	689930	350089	1.19367	0.0968751	0.167524	0.277915	-1.84728	down
MWS201483	Amino acids and derivatives	Amino acids and derivatives	C14H18N2O4	2	90965-82-5	23754.5	23882.3	33352.2	13457.7	15457.2	10896.6	1.16667	0.0349177	0.0864459	2.03431	1.02454	up
pmb0856	Lipids	LPE	C23H46NO7P	3	-	139485	115502	141349	16410.9	53417.7	41684.8	1.12294	0.00293502	0.0253175	3.55416	1.82951	up
Lcfp022562	Amino acids and derivatives	Amino acids and derivatives	C14H18N2O5	2	25548-16-7	76279.1	73756.8	75275.5	176156	140315	154455	1.24989	0.0154576	0.0564461	0.478443	-1.06358	down
Walbp07454	Others	Alcohol compounds	C24H30O6	1	-	9.77809e+06	1.14539e+07	1.13692e+07	2.40663e+07	1.80365e+07	3.07411e+07	1.17399	0.0643781	0.127028	0.447548	-1.15988	down
Lcsp001705	Amino acids and derivatives	Amino acids and derivatives	C15H25N3O6	2	-	31256	31338.5	34597.9	87263.1	71897.6	93350.1	1.25076	0.0129009	0.0514863	0.384904	-1.37743	down
Lcsp001547	Amino acids and derivatives	Amino acids and derivatives	C15H25N3O6	2	-	31256	31338.5	34597.9	87263.1	71897.6	93350.1	1.25076	0.0129009	0.0514863	0.384904	-1.37743	down
MWSmce116	Nucleotides and derivatives	Nucleotides and derivatives	C10H13N5O3	2	4754-39-6	196529	203902	270744	622277	449214	397391	1.16757	0.0472759	0.104418	0.456929	-1.12996	down
mws1715	Nucleotides and derivatives	Nucleotides and derivatives	C10H13N5O3	2	73-03-0	196529	203902	270744	622277	449214	397391	1.16757	0.0472759	0.104418	0.456929	-1.12996	down
pmc0066	Nucleotides and derivatives	Nucleotides and derivatives	C10H13N4O7P	3	3393-18-8	562528	549654	560212	145713	290763	226392	1.17164	0.0145583	0.0550901	2.52297	1.33512	up
MWStz442	Flavonoids	Flavones	C17H14O7	2	34334-69-5	200205	269818	249747	598565	597635	598274	1.25004	0.00331365	0.0263908	0.401103	-1.31795	down
Wahlp07899	Alkaloids	Phenolamine	C24H33NO6	1	-	3.75521e+06	4.65919e+06	4.42288e+06	8.89437e+06	7.63483e+06	1.25015e+07	1.18083	0.0613985	0.123417	0.442197	-1.17724	down
MWS04455	Amino acids and derivatives	Amino acids and derivatives	C5H9NO3	2	567-35-1	1.90808e+07	1.85634e+07	1.84139e+07	3.97913e+06	3.86632e+06	3.94892e+06	1.27111	0.000129021	0.00677762	4.75295	2.24882	up
pmf0470	Amino acids and derivatives	Amino acids and derivatives	C5H9NO3	2	2584-71-6	1.90808e+07	1.85634e+07	1.84139e+07	3.97913e+06	3.86632e+06	3.94892e+06	1.27111	0.000129021	0.00677762	4.75295	2.24882	up
Lcsp001306	Amino acids and derivatives	Amino acids and derivatives	C13H23N3O7	3	-	35107.7	26528.2	23943	99954.9	61336	71332.9	1.18893	0.0424019	0.0971785	0.367885	-1.44267	down
MWSslk106	Alkaloids	Benzylphenylethylamine alkaloids	C8H11N	3	156-28-5	84852.6	104700	70604.5	21734.6	12661.1	12940.3	1.23471	0.0130619	0.0516492	5.49596	2.45837	up
mws0894	Flavonoids	Isoflavones	C22H22O10	3	40246-10-4	144618	169503	199342	107404	65465.4	57498.4	1.13095	0.0130292	0.0516492	2.22888	1.15632	up
MWSHY0111	Flavonoids	Isoflavones	C22H22O10	3	20633-67-4	144618	169503	199342	107404	65465.4	57498.4	1.13095	0.0130292	0.0516492	2.22888	1.15632	up
Zmmp001429	Amino acids and derivatives	Amino acids and derivatives	C8H16N2O3	3	-	324086	297819	276433	660618	551347	600035	1.24536	0.00435499	0.0296328	0.495772	-1.01225	down
Lcsp002236	Amino acids and derivatives	Amino acids and derivatives	C16H27N3O6	2	-	40302.7	21143.4	25872.3	114767	60288.7	72249.4	1.1236	0.071066	0.134927	0.35308	-1.50193	down
MWS201447	Amino acids and derivatives	Amino acids and derivatives	C12H16N2O3	3	3918-87-4	37723.5	85953.4	80086.9	183628	151596	138796	1.08908	0.0116228	0.0489962	0.429863	-1.21805	down
pme0274	Organic acids	Organic acids	C6H13NO2	2	60-32-2	1.6828e+06	1.60901e+06	1.67359e+06	394702	264342	316605	1.25895	3.75305e-05	0.00475534	5.08933	2.34748	up
Sasp001236	Amino acids and derivatives	Amino acids and derivatives	C11H12N2O3	1	-	1.09719e+06	1.27625e+06	1.38756e+06	2.54902e+06	3.34545e+06	2.93241e+06	1.23655	0.0105797	0.0478995	0.426085	-1.23079	down
pme2960	Flavonoids	Chalcones	C15H12O5	1	73692-50-9	126295	135985	152476	461569	503306	481360	1.26599	6.62926e-05	0.00580989	0.286784	-1.80197	down
pmb0374	Nucleotides and derivatives	Nucleotides and derivatives	C5H5N5	1	452-06-2	2.60837e+06	2.5869e+06	2.93137e+06	5.01737e+06	5.38813e+06	5.86507e+06	1.25227	0.00281717	0.0249896	0.499469	-1.00153	down
pme1313	Amino acids and derivatives	Amino acids and derivatives	C11H12N2O4	3	1022-31-7	15641.5	30643.4	18406.6	66052.7	43948.2	65174.2	1.15086	0.0179633	0.0608308	0.369296	-1.43715	down
mws1587	Amino acids and derivatives	Amino acids and derivatives	C6H13NO2	1	327-57-1	2.40517e+07	2.10923e+07	2.06701e+07	4.60607e+06	3.42378e+06	4.34892e+06	1.26271	0.00157071	0.0187924	5.31669	2.41053	up
MW0156802	Amino acids and derivatives	Amino acids and derivatives	C18H27N3O5	3	-	197216	179605	190596	564591	2.06454e+06	698982	1.1366	0.194749	0.276895	0.170492	-2.55222	down
WaTKp01218	Others	Alcohol compounds	C9H6O	1	393561-91-6	292038	295652	315687	74612	43685.7	97400.4	1.21196	0.0011817	0.0167532	4.18816	2.06632	up
Wasyqp1765	Alkaloids	Alkaloids	C8H9N	1	83148-11-2	2.42165e+07	2.70678e+07	2.7972e+07	6.49559e+06	6.50764e+06	6.91301e+06	1.26748	0.00290475	0.0251554	3.97948	1.99258	up
Wasyqp1413	Amino acids and derivatives	Amino acids and derivatives	C11H10N2O2	2	-	680312	685580	706379	1.72202e+06	1.68134e+06	1.82339e+06	1.26896	0.00116487	0.0167532	0.396474	-1.3347	down
MW0155984	Amino acids and derivatives	Amino acids and derivatives	C14H23N3O5	3	-	1.09909e+06	1.11941e+06	1.46268e+06	1.29232e+07	9.61009e+06	1.09467e+07	1.26303	0.00849212	0.042773	0.109951	-3.18506	down
MWS1926	Amino acids and derivatives	Amino acids and derivatives	C6H13NO2	1	328-39-2	2.57175e+06	2.04635e+06	2.27517e+06	490533	358220	417563	1.26133	0.00439294	0.0296647	5.44356	2.44455	up
Sasp001756	Others	Others	C12H20O8	2	-	34163	33245	40865.2	60366.1	55694.7	103886	1.08236	0.132888	0.210405	0.49227	-1.02248	down
Zmjp005288	Flavonoids	Flavones	C25H28O14	3	-	923429	702738	641325	219278	216532	289293	1.23423	0.0203813	0.0642898	3.12713	1.64484	up
Lajp006054	Flavonoids	Flavones	C25H28O14	2	-	923429	702738	641325	219278	216532	289293	1.23423	0.0203813	0.0642898	3.12713	1.64484	up
Lcsp000959	Amino acids and derivatives	Amino acids and derivatives	C10H19N3O4	2	-	63352.7	33774.9	40809.5	136543	72248.9	93497.6	1.05148	0.083381	0.151321	0.456308	-1.13192	down
Wasyqp0972	Others	Others	C8H8O	1	-	4.37143e+06	4.91966e+06	5.01905e+06	1.20414e+07	7.52649e+06	9.81515e+06	1.17793	0.0580606	0.119447	0.487021	-1.03794	down
pmp001198	Alkaloids	Piperidine alkaloids	C6H13NO2	1	197449-09-5	252417	248012	219714	77492	49533.3	48161.2	1.24106	0.000210187	0.00708491	4.11072	2.03939	up
pmb0782	Alkaloids	Piperidine alkaloids	C5H11N	3	110-89-4	410428	396193	398895	79366.7	82072.3	76886.9	1.27073	3.98775e-05	0.00475534	5.05827	2.33864	up
Wcdp001953	Others	Others	C11H9NO2	1	881-03-8	3.26138e+07	3.48879e+07	3.14538e+07	1.12676e+07	9.37692e+06	1.21685e+07	1.25738	9.37448e-05	0.00588921	3.01574	1.59251	up
Hmgp002327	Alkaloids	Alkaloids	C11H9NO2	1	-	3.26138e+07	3.48879e+07	3.14538e+07	1.12676e+07	9.37692e+06	1.21685e+07	1.25738	9.37448e-05	0.00588921	3.01574	1.59251	up
Lcsp001096	Amino acids and derivatives	Amino acids and derivatives	C13H24N4O6	3	-	32382.6	39025	35262.5	86573.4	75340.4	94872.7	1.24809	0.00728399	0.0390201	0.415404	-1.26741	down
pmb0489	Alkaloids	Phenolamine	C19H28N2O7	3	-	103754	129894	160505	408360	310769	424731	1.21931	0.00943629	0.0450434	0.344582	-1.53708	down
pme1184	Nucleotides and derivatives	Nucleotides and derivatives	C10H13N5O4	3	961-07-9	36758.4	27735.9	32269.5	138193	130431	113030	1.25652	0.00289139	0.025139	0.253538	-1.97973	down
Smgp006258	Flavonoids	Aurones	C30H26O13	3	-	52385.9	67637.3	62048	114373	116561	151584	1.21265	0.0207143	0.0647028	0.475981	-1.07102	down
MWSHY0161	Flavonoids	Flavonols	C30H26O13	3	20316-62-5	52385.9	67637.3	62048	114373	116561	151584	1.21265	0.0207143	0.0647028	0.475981	-1.07102	down
pme0021	Amino acids and derivatives	Amino acids and derivatives	C9H11NO2	1	63-91-2	4.34666e+06	4.56071e+06	4.66999e+06	1.25877e+06	1.26535e+06	1.23522e+06	1.27001	0.000762664	0.0130547	3.61164	1.85265	up
pmp000585	Flavonoids	Flavones	C24H22O13	3	86546-87-4	21914.4	22774	16599.2	35210.6	42557.4	55173.1	1.16796	0.0434801	0.0989228	0.461014	-1.11712	down
Lmhp001461	Amino acids and derivatives	Amino acids and derivatives	C11H20N2O3	1	52899-07-7	261776	334524	283457	662530	582786	609471	1.24392	0.000537944	0.0109133	0.474317	-1.07608	down
Lcsp001929	Amino acids and derivatives	Amino acids and derivatives	C14H25N3O6	3	-	40923.6	46069.4	31535.8	106507	75578.5	81061	1.18652	0.022744	0.0674055	0.450428	-1.15063	down
Lmsp004450	Lignans and Coumarins	Lignans	C20H22O6	3	4263-87-0	135939	149268	155256	58819.8	62805.8	63522	1.26307	0.00283343	0.0250325	2.37898	1.25034	up
Zbqp002380	Amino acids and derivatives	Amino acids and derivatives	C15H22N2O4	1	17355-10-1	300612	383124	263424	819417	561625	755526	1.18434	0.0217942	0.0664814	0.443309	-1.17362	down
pmp000715	Terpenoids	Monoterpenoids	C23H26O12	2	-	153550	110603	169885	63550.4	60225.3	49344.3	1.20786	0.0328933	0.0831248	2.50715	1.32605	up
Lacp003427	Terpenoids	Monoterpenoids	C13H20O3	3	-	363974	393392	242124	119262	143658	153528	1.18386	0.0466607	0.103577	2.40003	1.26305	up
MW0156878	Amino acids and derivatives	Amino acids and derivatives	C21H25N3O5	3	-	633234	816302	436986	2.20749e+06	1.97576e+06	2.73716e+06	1.21407	0.00758925	0.0399713	0.272602	-1.87513	down
MW0145958	Amino acids and derivatives	Amino acids and derivatives	C18H26N4O5	3	-	562854	626575	1.00571e+06	38557.7	45535.8	31975.6	1.25786	0.0374621	0.0900982	18.9124	4.24126	up
MW0156904	Amino acids and derivatives	Amino acids and derivatives	C10H18N4O7	3	-	222768	208601	365981	1.22179e+06	764626	1.18815e+06	1.20478	0.0232403	0.0680537	0.251168	-1.99327	down
Wayp004564	Alkaloids	Pyridine alkaloids	C9H11NO3	3	15569-97-8	81987	62776.7	79202.3	228246	155011	176742	1.2119	0.0284223	0.0765814	0.399939	-1.32215	down
MWSslk120	Amino acids and derivatives	Amino acids and derivatives	C11H13NO3	3	2901-75-9	165280	157994	177672	43755.7	27410.9	34684.4	1.25216	7.74617e-05	0.00585237	4.73256	2.24262	up
MWSmce584	Alkaloids	Alkaloids	C8H11NO	2	51-67-2	181023	154752	166713	74239.7	43923.4	34126.8	1.19096	0.00245668	0.0234601	3.29955	1.72227	up
Zmzp000145	Amino acids and derivatives	Amino acids and derivatives	C9H20N2O2	3	23284-33-5	141966	143122	203759	83423.3	45110.4	27599.1	1.11009	0.0146787	0.055267	3.13097	1.64661	up
Wagp004517	Flavonoids	Flavonols	C25H28O12	3	-	78153.9	61799	106279	47537.8	34982.9	31062.8	1.12522	0.06183	0.124056	2.16785	1.11627	up
pme1210	Amino acids and derivatives	Amino acids and derivatives	C5H11NO2S	1	63-68-3	64829.5	67344.3	91169.4	36651.7	9608.02	18043.3	1.09926	0.0102776	0.0472079	3.47329	1.7963	up
Safp022210	Terpenoids	Ditepenoids	C22H38O4	3	-	48636	47569.8	62096	15575.8	26572.2	23447.8	1.17671	0.00769431	0.0404274	2.41329	1.271	up
pmb0883	Lipids	LPE	C23H48NO7P	3	69747-55-3	18725.4	15531.3	14755.3	5112.96	6463.03	9153.96	1.1756	0.0051689	0.0323573	2.36431	1.24142	up
Wagp002398	Amino acids and derivatives	Amino acids and derivatives	C23H32N2O11	1	-	152884	131904	145294	48263.7	43579.5	50420.6	1.26456	0.00191812	0.0209051	3.02313	1.59604	up
Zbsp010595	Phenolic acids	Phenolic acids	C17H24O3	3	-	254114	249010	311575	960643	742457	946758	1.24921	0.00884281	0.0439333	0.30745	-1.70158	down
YC512118	Lipids	Free fatty acids	C18H35NO	1	301-02-0	1539.61	1663.86	957.9	37913.5	48956.5	13639.3	1.22565	0.0912118	0.160261	0.0414028	-4.59413	down
pmd0146	Lipids	LPC	C28H54NO7P	3	-	39106.3	37533.1	37392.7	5996.68	21054.3	7827.46	1.10229	0.0294432	0.0775361	3.26941	1.70903	up
Walp007095	Lipids	Sphingolipids	C14H31NO	1	-	29001.8	31985.5	32327.6	57378.7	145840	85149.4	1.13151	0.130291	0.207764	0.323597	-1.62773	down
WaQzp09970	Steroids	Steroid	C18H30O2	3	517-01-1	656728	626899	656569	4.18589e+06	1.80155e+06	2.91577e+06	1.20464	0.0778843	0.143761	0.217921	-2.19812	down
Hasp010605	Lipids	Glycerol ester	C21H36O4	1	129828-41-7	3.71768e+06	3.93928e+06	3.40964e+06	1.12816e+06	1.37315e+06	1.672e+06	1.23457	0.000474517	0.0105017	2.65176	1.40695	up
Lmhp005872	Alkaloids	Phenolamine	C25H30N2O6	1	-	24438.8	31798.3	28849.3	284255	244897	358016	1.26319	0.0147321	0.055267	0.0959079	-3.38221	down
Lcyp000676	Lignans and Coumarins	Coumarins	C16H18O9	3	20186-29-2	108270	81855.6	170594	584010	737241	686459	1.23127	0.0013317	0.0169637	0.179667	-2.4766	down
Zjyp102907	Terpenoids	Sesquiterpenoids	C15H22O2	3	-	113311	123750	132769	27412.6	15685.3	23902.5	1.24643	0.00033495	0.0082458	5.51981	2.46462	up
Sayp008963	Terpenoids	Sesquiterpenoids	C15H22O2	1	-	118866	146545	102735	25436.9	27019.3	21232.6	1.25485	0.0152343	0.056023	4.99597	2.32076	up
Hmgp002148	Flavonoids	Flavones	C22H22O12	1	-	378752	333764	453950	831207	964849	1.00013e+06	1.23551	0.00164416	0.0192639	0.417164	-1.26131	down
Sazp010264	Lipids	Glycerol ester	C45H70O10	3	-	41987	54394.2	53804.4	254254	1.84599e+06	406703	1.14222	0.26144	0.34716	0.0599077	-4.06111	down
Qmyp122716	Others	Others	C27H44O9	3	-	42149.7	34816.6	43796.8	1.05608e+06	645647	765734	1.26336	0.0233619	0.0681569	0.0489422	-4.35278	down
Wbsp007290	Others	Ketone compounds	C17H24O3	3	-	58396	71301.7	69589	361799	237062	279207	1.24985	0.024077	0.0695445	0.226961	-2.13949	down
Lamp000484	Alkaloids	Alkaloids	C5H9NO2	3	1779725-63-1	644888	520444	467067	98235.7	103995	56326.9	1.23838	0.00878178	0.0437784	6.31348	2.65843	up
MWStz040	Amino acids and derivatives	Amino acids and derivatives	C5H9NO2	3	147-85-3	644888	520444	467067	98235.7	103995	56326.9	1.23838	0.00878178	0.0437784	6.31348	2.65843	up
Wcdp005264	Others	Others	C14H31NO2	1	-	361389	297834	329206	719292	650272	690298	1.25099	0.000201687	0.00708491	0.479852	-1.05934	down
Walp006011	Lipids	Sphingolipids	C14H31NO2	1	-	361389	297834	329206	719292	650272	690298	1.25099	0.000201687	0.00708491	0.479852	-1.05934	down
Wbmp007967	Terpenoids	Ditepenoids	C22H36O4	3	-	110329	129202	149331	609480	410933	609393	1.24132	0.0220741	0.0666491	0.238595	-2.06737	down
Wasdp08141	Others	Alcohol compounds	C12H18O	1	38487-94-4	31537.6	25902	29603	513944	368574	456258	1.2661	0.0100174	0.0465007	0.0650166	-3.94305	down
Lmhp011549	Lipids	LPC	C28H56NO7P	1	-	30762.7	36138.2	28662.5	3903.15	15892.5	10234.1	1.06715	0.00935591	0.0448955	3.18229	1.67007	up
MW0155976	Amino acids and derivatives	Amino acids and derivatives	C12H19N3O4	3	16875-10-8	2.62267e+06	2.59864e+06	2.55282e+06	777789	772706	699506	1.26901	9.53808e-07	0.0010449	3.45517	1.78876	up
WaYp004929	Phenolic acids	Phenolic acids	C15H16O7	3	-	83989.1	101856	45628.3	341590	193307	293606	1.15631	0.0322643	0.0822945	0.279388	-1.83966	down
MWSmce664	Alkaloids	Pyridine alkaloids	C10H14N2	3	13078-04-1	114647	93285.7	97988.7	228411	251579	290498	1.24403	0.00750681	0.0398243	0.397049	-1.33261	down
Yalp005253	Steroids	Steroid	C21H34O4	3	-	84425.2	76827.1	86603.9	2.12386e+06	1.21419e+06	1.74554e+06	1.26272	0.0257477	0.0726148	0.0487561	-4.35827	down
mws0224	Amino acids and derivatives	Amino acids and derivatives	C5H11NO2S	3	59-51-8	63275	57084.2	69296	27394.4	11825.4	18043.3	1.18252	0.00193689	0.0209051	3.312	1.7277	up
Hahp000801	Alkaloids	Alkaloids	C5H11NO2	1	-	305444	333713	345828	26156.8	25140.9	22990.1	1.26972	0.0014645	0.0177277	13.259	3.7289	up
MW0107740	Amino acids and derivatives	Amino acids and derivatives	C15H29N3O5	3	-	123272	118752	135842	461191	426060	410590	1.26651	0.000942093	0.0151774	0.29115	-1.78017	down
Lmnp102682	Flavonoids	Flavones	C27H30O15	3	-	22078.2	22044.5	40940.5	61332	46461.4	77960.5	1.0737	0.0449943	0.101393	0.457935	-1.12678	down
Lmnp202682	Flavonoids	Flavones	C27H30O15	3	-	22078.2	22044.5	40940.5	61332	46461.4	77960.5	1.0737	0.0449943	0.101393	0.457935	-1.12678	down
MWStz333	Terpenoids	Terpene	C11H16O3	3	38274-00-9	69240.5	104152	57062.8	150930	181377	197015	1.16006	0.00703701	0.0384318	0.435379	-1.19966	down
Ladp004020	Others	Chromone	C22H22O12	3	-	633212	453046	722122	333165	132433	145317	1.11077	0.018841	0.061521	2.96012	1.56565	up
pme1383	Others	Vitamin	C8H11NO3	3	65-23-6	764296	770827	709139	41032.9	11113.1	31194.8	1.23894	0.000104146	0.00633843	26.9287	4.75107	up
Zmdp002216	Amino acids and derivatives	Amino acids and derivatives	C11H20N2O5	2	2566-39-4	178548	154472	270874	62154.5	40466.2	86037	1.15299	0.0463421	0.103186	3.201	1.67852	up
Sazp004372	Lignans and Coumarins	Lignans	C21H22O6	2	-	214624	224693	232833	19469.5	19469.5	19469.5	1.27073	0.000662033	0.0120991	11.5077	3.52453	up
Lmgp004305	Flavonoids	Isoflavones	C35H44O21	3	-	79243.6	101364	89069.2	2591.99	2591.99	2591.99	1.26966	0.00532961	0.0327092	34.6808	5.11607	up
MW0053732	Lipids	Free fatty acids	C23H46NO7P	3	-	103493	99665.1	109571	12877.2	36540.9	41755.4	1.1126	0.00879164	0.0437784	3.43004	1.77823	up
Layp000971	Alkaloids	Alkaloids	C14H21NO8	3	-	370234	366373	272175	45343	20476.4	32185.6	1.24436	0.00842523	0.0425338	10.2932	3.36362	up
Zbdp002220	Others	Others	C14H20O9	1	-	841190	829905	994788	96807	62220.1	80360.8	1.26285	0.00333649	0.0263908	11.1362	3.47719	up
Yshj000011	Others	Others	C14H20O9	1	-	841190	829905	994788	96807	62220.1	80360.8	1.26285	0.00333649	0.0263908	11.1362	3.47719	up
Wcdp007789	Lipids	Free fatty acids	C18H30O3	1	-	36059.7	30310.7	24670.8	93774.8	45016.2	47693.2	1.00181	0.177685	0.259538	0.488197	-1.03446	down
pmf0534	Terpenoids	Monoterpenoids	C10H12O2	3	499-44-5	8166.6	14785.4	9615.7	189653	114665	78832.6	1.23338	0.0694289	0.133142	0.0849997	-3.5564	down
WaTKp01741	Others	Aldehyde compounds	C9H6O	2	63697-96-1	279796	284185	296184	85112.2	61939.8	83235.9	1.25629	6.01006e-05	0.00572524	3.73517	1.90117	up
MWSCX003	Terpenoids	Sesquiterpenoids	C15H22O2	1	-	87930.4	87657.8	62774.3	20818.6	13957.3	18100.2	1.24366	0.0138407	0.0536724	4.50794	2.17247	up
Lcsp003135	Amino acids and derivatives	Amino acids and derivatives	C17H33N3O4	3	58337-01-2	112471	137102	17293.5	386843	400536	386572	1.02513	0.0132135	0.0517901	0.227324	-2.13718	down
Zbsp004450	Flavonoids	Flavones	C22H22O12	1	-	354162	323867	552943	224335	130098	159839	1.12481	0.0648002	0.127563	2.39362	1.2592	up
pma0214	Flavonoids	Flavonols	C22H22O12	1	-	375618	463233	735831	342324	173701	218234	1.02134	0.106383	0.179573	2.14459	1.1007	up
Lmjp003295	Flavonoids	Flavonols	C22H22O12	1	63422-27-5	579717	444914	736658	310985	255473	283962	1.16516	0.0644707	0.127028	2.07108	1.05038	up
Lmjp002906	Flavonoids	Flavonols	C22H22O12	1	27875-34-9	579717	444914	736658	310985	255473	283962	1.16516	0.0644707	0.127028	2.07108	1.05038	up
Walp007738	Lipids	Sphingolipids	C16H33NO3	2	-	4132.03	7332.85	5723.3	27357.6	22613.3	28109.9	1.23978	0.00172992	0.0196386	0.220133	-2.18355	down
pme2890	Amino acids and derivatives	Amino acids and derivatives	C8H16N2O4S2	3	626-72-2	194148	221182	181081	18185.3	19380.7	21060.9	1.26845	0.00415703	0.0290992	10.173	3.34667	up
MWSHY0147	Flavonoids	Isoflavones	C15H10O4	3	486-66-8	5859.63	9917.72	6814.53	30886.4	24951.2	36857	1.2285	0.0130832	0.0516492	0.243724	-2.03668	down
Lcsp000522	Amino acids and derivatives	Amino acids and derivatives	C10H16N2O3	3	20488-28-2	25885.1	21815.9	33644	88308.5	71407.2	44873	1.12582	0.0739491	0.138915	0.397602	-1.3306	down
pme0122	Amino acids and derivatives	Amino acids and derivatives	C8H16N2O3	3	692-04-6	48270.4	58227.9	31987.3	8318.9	11446.2	14185.1	1.20483	0.0394868	0.0932794	4.07908	2.02824	up
Zbzp000519	Alkaloids	Pyrrole alkaloids	C8H13NO2	2	480-85-3	2.14266e+06	1.98299e+06	1.95211e+06	65272.9	31614.6	19512	1.25262	0.000509244	0.0107811	52.2146	5.70638	up
Zbqp000579	Amino acids and derivatives	Amino acids and derivatives	C6H9N3O2	1	2734-48-7	2.14266e+06	1.98299e+06	1.95211e+06	65272.9	31614.6	19512	1.25262	0.000509244	0.0107811	52.2146	5.70638	up
Safp003456	Amino acids and derivatives	Amino acids and derivatives	C12H24N2O3	1	-	600058	721033	485752	97150.5	97150.5	97150.5	1.26081	0.017608	0.0601356	6.19946	2.63214	up
Labp005025	Flavonoids	Flavanones	C25H26O13	3	-	20415.5	50778.4	58219.9	78823.1	113090	110459	1.02321	0.022629	0.067233	0.427994	-1.22434	down
pmp000587	Flavonoids	Flavones	C24H22O14	3	-	20415.5	50778.4	58219.9	78823.1	113090	110459	1.02321	0.022629	0.067233	0.427994	-1.22434	down
Lmdp004892	Flavonoids	Flavonols	C24H22O14	3	-	20415.5	50778.4	58219.9	78823.1	113090	110459	1.02321	0.022629	0.067233	0.427994	-1.22434	down
Lacp004645	Terpenoids	Sesquiterpenoids	C22H34O11	1	-	16605.4	17535.3	35948.9	105879	59409.8	82451.2	1.15488	0.0310552	0.0803328	0.282916	-1.82155	down
mws1383	Alkaloids	Alkaloids	C12H10N4O2	3	1086-80-2	8376.29	8279.36	5900.33	361689	383610	330416	1.26848	0.00188098	0.0207097	0.0209684	-5.57564	down
MWSHY0067	Flavonoids	Flavonols	C27H30O16	3	153-18-4	39007.9	61766.7	64711.1	171641	143640	134727	1.20405	0.00320425	0.0263836	0.367739	-1.44325	down
Zbcp003640	Flavonoids	Anthocyanidins	C23H25O11+	3	-	41982.9	52643.6	55376.8	14633.2	30345.1	27102	1.07464	0.0152906	0.056023	2.08106	1.05732	up
pmb0500	Alkaloids	Phenolamine	C23H26N2O5	3	380302-96-5	12593	18973.2	7097.56	283762	187828	202250	1.24329	0.0182509	0.0610499	0.0573784	-4.12335	down
MWSmce072	Alkaloids	Plumerane	C21H26N2O3	3	1617-90-9	82697.3	47240.6	85847.6	20502.4	23651.8	42155.3	1.07994	0.0527789	0.111728	2.50014	1.32201	up
Yamp004238	Alkaloids	Alkaloids	C40H42N2O9	3	-	2.56511e+06	3.39804e+06	1.19907e+06	40533	8106.6	45400.5	1.22362	0.0666469	0.130728	76.1614	6.25099	up
Ysjp000315	Alkaloids	Piperidine alkaloids	C6H11NO2	3	535-75-1	172000	165196	128607	33088.5	29149.4	18778.2	1.24153	0.00653573	0.0366235	5.74951	2.52344	up
Zbsp004128	Flavonoids	Flavones	C39H46O21	1	-	113558	103363	125765	29205	26748.5	25945.6	1.26583	0.00471747	0.0306705	4.18424	2.06497	up
MW0168290	Amino acids and derivatives	Amino acids and derivatives	C12H24N2O3	3	-	714735	554552	953635	2.45429e+06	2.14407e+06	2.18067e+06	1.22153	0.000643211	0.0120991	0.327911	-1.60862	down
Lcfp121131	Amino acids and derivatives	Amino acids and derivatives	C18H35N3O4	2	-	190787	196704	174124	34824.7	34824.7	34824.7	1.26992	0.00196226	0.0210751	5.37563	2.42643	up
Sayp005824	Terpenoids	Sesquiterpenoids	C15H22O2	1	24063-71-6	125987	95124.1	107696	18240.4	19053.5	21465.4	1.26465	0.00914027	0.0445295	5.59584	2.48435	up
Zmdp001718	Amino acids and derivatives	Amino acids and derivatives	C11H18N2O5S	3	-	30413	39711.5	18734.4	226056	160066	182019	1.23155	0.00926545	0.044715	0.156403	-2.67666	down
pme3005	Alkaloids	Alkaloids	C3H7NO	3	68-12-2	441109	445700	573779	79401.8	79401.8	79401.8	1.2651	0.0111953	0.0482853	6.13163	2.61627	up
pmb0197	Nucleotides and derivatives	Nucleotides and derivatives	C11H15N5O5	3	20244-86-4	75067.4	70780.6	86650.3	1984.8	1984.8	1984.8	1.27046	0.00391655	0.0282275	39.0465	5.28712	up
Walp007192	Lipids	Sphingolipids	C22H47NO5	1	-	304846	318483	301634	1.17599e+06	1.15834e+06	1.09627e+06	1.27029	0.000521585	0.0107811	0.269622	-1.89099	down
Lmyp001747	Alkaloids	Alkaloids	C14H17NO9	3	28512-70-1	16493	33046.9	28852.3	68396	73109.7	91385.9	1.17998	0.00540387	0.0329802	0.336603	-1.57088	down
Lmjp101205	Lignans and Coumarins	Coumarins	C16H18O4	3	17245-25-9	1600.06	1600.06	1600.06	21677	13545.4	15192.9	1.26164	0.0256249	0.0724441	0.0952128	-3.3927	down
MWSmce591	Terpenoids	Sesquiterpenoids	C15H22O2	3	19431-84-6	83486.7	96365.7	89571.6	11567.3	18905.9	23707.7	1.22904	0.000154016	0.00677762	4.97267	2.31402	up
mws5041	Amino acids and derivatives	Amino acids and derivatives	C8H16N2O3	3	19461-38-2	162279	159292	132104	386679	328601	321623	1.24283	0.00419998	0.0291208	0.43753	-1.19255	down
mws0736	Amino acids and derivatives	Amino acids and derivatives	C8H16N2O3	3	869-19-2	162279	159292	132104	386679	328601	321623	1.24283	0.00419998	0.0291208	0.43753	-1.19255	down
Lmyp001801	Alkaloids	Alkaloids	C8H7NO4	3	69804-59-7	79169.4	72720.7	68584.6	7914.64	7914.64	7914.64	1.27057	0.00219838	0.0224357	9.28551	3.21498	up
Lcsp003475	Amino acids and derivatives	Amino acids and derivatives	C16H29N3O4	3	-	7610	23481.4	10419.3	41106.8	26454.2	27086.8	1.00154	0.060737	0.122626	0.43858	-1.18909	down
Wasyqp2936	Quinones	Quinones	C9H6O2	1	-	965911	873343	1.28783e+06	2.46603e+06	1.96646e+06	2.70935e+06	1.19443	0.0111573	0.0482163	0.437854	-1.19148	down
Lhhp102901	Others	Others	C20H24O6	3	-	55828.9	57870.8	49024.8	23022.2	11688.1	21149.6	1.18349	0.00169366	0.0195333	2.91308	1.54255	up
MWS201421	Amino acids and derivatives	Amino acids and derivatives	C14H20N2O3S	3	14492-14-9	76312.1	69519	100692	19022.7	8151	16302	1.2125	0.0119078	0.0495849	5.67038	2.50344	up
pmb0578	Flavonoids	Flavones	C32H30O15	2	-	47860.9	66390.1	63237.9	11309.7	6127.62	23895.9	1.13355	0.00440082	0.0296647	4.2941	2.10236	up
Wcdp010432	Lipids	Free fatty acids	C18H33NO	1	3999-01-7	1688.41	1729.11	2394.44	14007.9	10801.2	2887.45	1.02953	0.157359	0.237284	0.209844	-2.25261	down
Rap008422	Terpenoids	Sesquiterpenoids	C15H22O2	1	100347-96-4	77143.5	94947.2	91443.3	12652.1	8096.8	17720.4	1.23641	0.00121192	0.0167532	6.8505	2.77621	up
Lmyp002284	Alkaloids	Alkaloids	C14H17NO8	3	27625-86-1	55499.7	34446.4	71195.9	520107	226281	394774	1.2039	0.0595908	0.12139	0.141209	-2.8241	down
Zjyp102909	Terpenoids	Sesquiterpenoids	C15H22O2	1	-	74620.3	58731.2	75428.4	22406.4	13336.5	17528.1	1.23555	0.00386101	0.0282275	3.9192	1.97056	up
Zahp011321	Alkaloids	Alkaloids	C14H29NO	3	73785-31-6	4219.08	3513.15	2063.63	17553	18759	18232.1	1.23346	0.000198672	0.00708491	0.179595	-2.47718	down
Lcsp001369	Amino acids and derivatives	Amino acids and derivatives	C13H23N3O6	2	-	19832.3	15683.6	12170.6	40381.7	28842.5	27726.2	1.12627	0.0358559	0.0877769	0.491865	-1.02367	down
Lcsp002568	Amino acids and derivatives	Amino acids and derivatives	C16H31N3O4	3	-	35772.3	65193.9	16642.4	3328.48	3328.48	3328.48	1.20244	0.126244	0.203233	11.778	3.55802	up
Lcfp199969	Others	Others	C15H24O2	1	49831-79-0	46077	33840.5	48623	9169.91	7075.33	11811.4	1.23693	0.0124301	0.0510965	4.58147	2.19581	up
Wbmp001002	Alkaloids	Alkaloids	C8H9NO2	2	3424-93-9	39326.4	33817.9	29698.8	100518	61036.7	69521.4	1.16609	0.0638051	0.126513	0.445061	-1.16792	down
pmb0789	Others	Vitamin	C14H21NO8	3	-	84161.6	77567.6	72434.4	12911.2	12911.2	12911.2	1.27006	0.00270363	0.0243772	6.0455	2.59586	up
Lcsp001149	Amino acids and derivatives	Amino acids and derivatives	C14H25N3O5	3	-	13025.8	11707.7	9129.09	42358.7	39064.3	49843.4	1.24813	0.00488212	0.0312296	0.257968	-1.95474	down
MWS0811	Alkaloids	Piperidine alkaloids	C6H11NO2	2	3105-95-1	3.35164e+06	3.41329e+06	3.30388e+06	1.2746e+06	1.00547e+06	1.32309e+06	1.25431	0.000897457	0.0146741	2.79443	1.48255	up
MWStz202	Alkaloids	Phenolamine	C20H20N2O4	2	193224-24-7	19713	24188.3	109119	8207.17	4820.89	9590.55	1.03751	0.273498	0.360768	6.76526	2.75814	up
MWS201432	Amino acids and derivatives	Amino acids and derivatives	C14H20N2O4S	2	13589-04-3	44611.9	34928.3	37645.1	2408.53	2408.53	2408.53	1.27001	0.00613313	0.034994	16.2181	4.01953	up
Lmmp004151	Flavonoids	Flavones	C38H36O22	2	-	910181	1.00864e+06	1.23246e+06	116832	116832	116832	1.26643	0.010271	0.0472079	8.99095	3.16847	up
pmb0751	Phenolic acids	Phenolic acids	C16H16O7	3	-	26916.3	36189.9	41329.9	304224	234859	123308	1.20875	0.0708413	0.134624	0.157665	-2.66506	down
Lazn002158	Phenolic acids	Phenolic acids	C15H20O8	2	-	25721.7	33657	14655.7	2579.92	2579.92	2579.92	1.24058	0.0569149	0.117642	9.56547	3.25784	up
WaXYp02587	Alkaloids	Plumerane	C9H7NO2	1	-	92943.6	49221.6	89557.1	256863	184889	220133	1.16837	0.00681695	0.0375275	0.350095	-1.51418	down
Zbqp003540	Amino acids and derivatives	Amino acids and derivatives	C16H29N3O6	3	-	7273.33	7273.33	7273.33	79225.7	206902	123097	1.24833	0.0748012	0.139671	0.0533204	-4.22917	down
pmp000702	Terpenoids	Monoterpenoids	C22H30O14	2	-	169812	225702	111501	19412.1	19412.1	19412.1	1.24774	0.0452984	0.101689	8.70618	3.12204	up
Zjyp102905	Terpenoids	Sesquiterpenoids	C15H22O2	1	-	59650.7	75990	63393.2	12807.5	10815.5	15567.5	1.25538	0.00548277	0.033093	5.07862	2.34444	up
Zmqp003920	Amino acids and derivatives	Amino acids and derivatives	C17H23N3O3	1	13589-06-5	121346	125316	42122.8	3419.46	3419.46	3419.46	1.24146	0.0756275	0.140662	28.1511	4.81512	up
pmb0426	Alkaloids	Plumerane	C13H18N2O	3	1019-45-0	25140.4	17041.4	23501.9	2596.32	2596.32	2596.32	1.26412	0.0160182	0.0571965	8.4329	3.07603	up
Zjhp090622	Flavonoids	Other Flavonoids	C19H20O6	2	-	13566.4	13180.6	17760.3	786.778	786.778	786.778	1.26834	0.0107212	0.0480996	18.8563	4.23698	up
MWSmce412	Others	Lactones	C12H16O2	3	63038-10-8	120998	145045	117973	11888.7	17438.5	11217.3	1.25878	0.00391645	0.0282275	9.47151	3.24359	up
Hmsp007106	Phenolic acids	Phenolic acids	C21H34O3	3	36700-48-8	8819.39	9941.63	10098.3	595.026	595.026	595.026	1.2702	0.00198549	0.0212205	16.167	4.01498	up
Waqkp01473	Alkaloids	Phenolamine	C20H30N4O7	2	-	1991.44	1991.44	1991.44	18886	16592.3	23064	1.26632	0.0114872	0.048919	0.102051	-3.29263	down
MWStz468	Terpenoids	Sesquiterpenoids	C15H22O2	1	6754-20-7	49122	55296.6	53770	19734.9	5818.51	19401.8	1.09992	0.0072093	0.0389726	3.51881	1.81509	up
pmp000476	Alkaloids	Alkaloids	C14H25NO2	2	-	12567.1	14753.3	12500.3	1426.69	1426.69	1426.69	1.26922	0.00388012	0.0282275	9.30376	3.21781	up
pme3459	Terpenoids	Ditepenoids	C20H28O3	3	469-83-0	65857.1	52794	68054.3	2939.64	2939.64	2939.64	1.26977	0.00639055	0.0361801	21.171	4.40402	up
Qmyp101120	Terpenoids	Sesquiterpenoids	C15H22O2	1	-	84159.8	68914.6	75040.4	23957.5	16199.2	16670.6	1.24815	0.0011837	0.0167532	4.01417	2.0051	up
Lmcp005542	Flavonoids	Anthocyanidins	C30H27O15+	3	-	48315.8	32687.1	31398	2399.78	2399.78	2399.78	1.26581	0.0232068	0.0680537	15.6127	3.96465	up
Hmcp005575	Flavonoids	Flavonols	C27H30O17	3	-	48315.8	32687.1	31398	2399.78	2399.78	2399.78	1.26581	0.0232068	0.0680537	15.6127	3.96465	up
Lmgp005640	Flavonoids	Flavonols	C22H22O12	2	6743-92-6	45936.7	36199.1	42368.3	228949	176880	187594	1.2587	0.00851793	0.0428045	0.209807	-2.25287	down
Zkep00434	Others	Saccharides	C12H22O11	2	547-25-1	1.44433e+06	1.4799e+06	1.37893e+06	5.25448e+06	5.7563e+06	4.00375e+06	1.25184	0.0203628	0.0642898	0.286599	-1.80289	down
Zapp011268	Flavonoids	Flavanones	C25H28O5	3	68236-11-3	44025.3	45304.3	38205	933.443	933.443	933.443	1.27067	0.00274952	0.0244886	45.5428	5.50915	up
Zbkp008024	Alkaloids	Alkaloids	C15H22O	2	-	61392.8	55788.4	62481.6	879.175	879.175	879.175	1.27107	0.00123253	0.0167532	68.118	6.08996	up
MWStz612	Flavonoids	Flavanones	C27H32O15	3	13241-32-2	15781	10639	5201.11	19522.8	49651.6	72674.3	1.04173	0.134745	0.212546	0.222922	-2.16539	down
mws0898	Others	Others	C10H12O2	3	97-54-1	15633	10089.4	5208.66	74773.1	68881.3	87292.4	1.21149	0.0014367	0.0176843	0.133932	-2.90043	down
Yalp002836	Terpenoids	Triterpene	C40H56O20	3	-	562472	564138	732492	53112.9	53112.9	53112.9	1.26769	0.00976321	0.0458055	11.6676	3.54444	up
HJAP046	Phenolic acids	Phenolic acids	C12H14O5	3	2020-84-0	123577	119558	60215.6	12043.1	12043.1	12043.1	1.24069	0.0490256	0.106352	8.39622	3.06974	up
HJAP005	Flavonoids	Flavonols	C22H22O13	3	39986-90-8	177310	142780	185431	61512	88143.5	52013.9	1.19047	0.00441383	0.0296647	2.50668	1.32578	up
pme0109	Amino acids and derivatives	Amino acids and derivatives	C10H13NO4	3	555-30-6	73024.5	82158.8	92767.7	12776.1	12776.1	12776.1	1.26706	0.00659945	0.0367924	6.46914	2.69357	up
Sasp001627	Amino acids and derivatives	Amino acids and derivatives	C14H27N3O4	1	-	37188.5	66718.9	30571.4	80728.1	86633.7	125512	1.06064	0.0448463	0.101393	0.459169	-1.1229	down
Rap009524	Terpenoids	Sesquiterpenoids	C15H20O	2	532-65-0	51833	59621	58074.5	4045.35	4045.35	4045.35	1.27008	0.00205243	0.0215161	13.969	3.80416	up
mws0459	Others	Others	C10H12O2	3	97-53-0	2183.24	2183.24	2183.24	73981.3	47354.9	57802.6	1.26704	0.0176482	0.0601356	0.0365622	-4.7735	down
Wbhp007424	Terpenoids	Terpene	C40H50O16	3	-	86680	52594.2	69191.4	7322.77	7322.77	7322.77	1.26201	0.0241547	0.0696327	9.48937	3.24631	up
Lamp006971	Others	Others	C28H28O9	2	-	36696.2	33011	31601.4	748.923	748.923	748.923	1.27101	0.00210903	0.0218999	45.0908	5.49476	up
Safp018785	Terpenoids	Sesquiterpenoids	C15H22O	3	108549-48-0	75038.5	88786.7	65982.4	18596.5	32750.1	26460.3	1.20308	0.00531394	0.0327092	2.95357	1.56246	up
Yalp011808	Alkaloids	Alkaloids	C35H36N2O9	3	-	18371.5	16566.6	13225.4	579.548	579.548	579.548	1.26931	0.00935653	0.0448955	27.7017	4.7919	up
Yalp011779	Alkaloids	Alkaloids	C35H36N2O9	3	-	19992.3	19275.5	11410.4	772.751	772.751	772.751	1.26267	0.0278709	0.0762661	21.8605	4.45026	up
pmb0824	Phenolic acids	Phenolic acids	C25H28O13	3	-	43473.2	44070.8	25944	3918.58	3918.58	3918.58	1.25637	0.0293883	0.0774848	9.65383	3.2711	up
Lmgp009053	Terpenoids	Sesquiterpenoids	C15H22O2	2	-	30166.5	22291.2	28643.9	3869.24	5577.43	8386.4	1.21513	0.00411386	0.0290757	4.54782	2.18518	up
Lafp007563	Terpenoids	Sesquiterpenoids	C15H22O	3	-	39864.5	47572.2	66556.4	15643.6	16651.6	25580.2	1.16251	0.0416134	0.0961762	2.66077	1.41184	up
pmp001214	Alkaloids	Phenolamine	C16H24NO5+	3	18696-26-9	25604.1	30607.5	19167.6	2296.65	2296.65	2296.65	1.26263	0.0203932	0.0642898	10.9405	3.4516	up
Wdtp002884	Phenolic acids	Phenolic acids	C18H26O8	3	-	33859.6	14695.5	38384.3	2939.1	2939.1	2939.1	1.22819	0.0697084	0.133506	9.86009	3.3016	up
Lacp006278	Quinones	Anthraquinone	C15H10O5	3	-	26000.5	25278.4	24229.7	3214.68	3214.68	3214.68	1.27102	0.000547822	0.0110117	7.82957	2.96893	up
MWSslk234	Terpenoids	Sesquiterpenoids	C15H22O	1	25274-27-5	234929	270241	254334	26223.6	26223.6	26223.6	1.26991	0.00201798	0.0212567	9.65421	3.27116	up
HX1228	Terpenoids	Monoterpenoids	C15H22O	1	-	234929	270241	254334	26223.6	26223.6	26223.6	1.26991	0.00201798	0.0212567	9.65421	3.27116	up
Walp002800	Alkaloids	Plumerane	C12H14N2	2	-	6350.12	6350.12	6350.12	71240.6	61508.3	80416.8	1.26825	0.00704321	0.0384318	0.0893688	-3.48408	down
Zmgp003335	Flavonoids	Chalcones	C27H32O16	3	-	16846.3	33538.5	7612.67	1522.53	1522.53	1522.53	1.19436	0.143425	0.222553	12.6976	3.66648	up
Lmhp009464	Lipids	LPE	C22H44NO7P	3	-	12189.6	13497.1	12030.7	891.125	891.125	891.125	1.27044	0.00157818	0.0187924	14.1085	3.8185	up
MWS201481	Amino acids and derivatives	Amino acids and derivatives	C10H20N2O3S2	2	7349-78-2	38733.9	39259.5	44131.9	5422.17	5422.17	5422.17	1.2699	0.00236332	0.0227661	7.50778	2.90839	up
Lhhp120816	Others	Others	C10H12O3	3	-	1136.97	1136.97	1136.97	156389	89958.5	73747.1	1.26481	0.0528555	0.111782	0.0106559	-6.5522	down
Lcfp121155	Amino acids and derivatives	Amino acids and derivatives	C13H24N4O5	2	-	17424.9	19442.3	12252.6	46558.3	37492.1	35413.7	1.1957	0.00737711	0.0392312	0.411167	-1.2822	down
Lmxp010913	Lipids	Glycerol ester	C35H66NO9P	1	-	25956.9	29616.3	28837.4	2676.14	12977.9	2833.99	1.09993	0.0158064	0.0567735	4.56568	2.19083	up
Safp018924	Organic acids	Organic acids	C12H16O2	1	-	93728.9	96393.4	80117.2	11472.6	11472.6	11472.6	1.26921	0.00408629	0.0289743	7.8517	2.97301	up
pmb0774	Alkaloids	Plumerane	C10H12N2O	1	-	261456	231628	205155	16576.7	16576.7	16576.7	1.26977	0.00561175	0.033272	14.0405	3.81152	up
pmb0770	Alkaloids	Phenolamine	C20H20N2O4	2	68573-23-9	25318.6	43253.4	109204	5063.73	5063.73	5063.73	1.18773	0.167509	0.247981	11.7026	3.54876	up
pmb0503	Alkaloids	Phenolamine	C20H30N4O7	3	-	929.151	929.151	929.151	47214.3	32496.5	33640.4	1.26841	0.0160547	0.0571965	0.0245913	-5.34571	down
Zmhp004034	Flavonoids	Flavonols	C21H20O12	3	94696-39-6	554680	402803	434298	29410.1	29410.1	29410.1	1.26881	0.011154	0.0482163	15.7744	3.97951	up
Wahp005277	Alkaloids	Phenolamine	C34H37N3O9	3	-	115246	131206	121362	2947.93	7310.82	13795.8	1.21445	8.84827e-05	0.00588921	15.2908	3.9346	up
Lhkp101527	Lignans and Coumarins	Coumarins	C20H24O9	3	495-31-8	13842	13842	13842	222462	242954	212551	1.27074	0.00177584	0.0199532	0.0612509	-4.02912	down
Wagp004859	Lignans and Coumarins	Coumarins	C20H24O9	3	55836-35-6	13842	13842	13842	222462	242954	212551	1.27074	0.00177584	0.0199532	0.0612509	-4.02912	down
pmp000530	Flavonoids	Flavanonols	C26H30O11	2	40451-69-2	5854.77	5854.77	5854.77	99689.7	29273.8	40783.1	1.20143	0.145532	0.224933	0.103474	-3.27267	down
Lmhp003013	Alkaloids	Phenolamine	C15H22N2O3	2	-	1.32481e+06	1.59087e+06	817649	4.03708e+06	3.19689e+06	3.69909e+06	1.18833	0.00200984	0.0212567	0.341471	-1.55017	down
MWSmce041	Others	Lactones	C12H14O2	3	6066-49-5	33479.6	43947.9	41016.6	8873.78	6194.65	9129.7	1.24894	0.0059952	0.0343861	4.89476	2.29124	up
Zjyp102922	Terpenoids	Sesquiterpenoids	C15H24O2	2	-	1457.7	1457.7	1457.7	45449.2	54742.7	33031.8	1.26668	0.0207744	0.0647028	0.0328253	-4.92905	down
Yalp000545	Amino acids and derivatives	Amino acids and derivatives	C6H11NO2	3	475-11-6	3.61066e+06	3.66512e+06	3.94425e+06	584422	584422	584422	1.27044	0.00107037	0.0165153	6.3995	2.67796	up
MWSmce096	Terpenoids	Sesquiterpenoids	C15H22O	3	4674-50-4	23011.9	43023.6	36747	3364.12	3364.12	3364.12	1.25244	0.0346862	0.0859699	10.1842	3.34826	up
mws4052	Amino acids and derivatives	Amino acids and derivatives	C4H7NO2	2	22059-21-8	25209.4	24238.4	35690.3	2844.55	2844.55	2844.55	1.26364	0.019998	0.063593	9.97674	3.31857	up
MWSmce331	Alkaloids	Alkaloids	C4H7NO2	2	2133-34-8	25209.4	24238.4	35690.3	2844.55	2844.55	2844.55	1.26364	0.019998	0.063593	9.97674	3.31857	up
MWSHY0094	Flavonoids	Flavanols	C22H18O11	3	4233-96-9	47828.3	53692.9	38860.5	1764.4	1764.4	1764.4	1.26893	0.00904928	0.0445295	26.5211	4.72907	up
Lmhp010573	Lipids	Glycerol ester	C27H48O9	1	-	6072.58	5010.06	7489.09	1002.01	1002.01	1002.01	1.26114	0.0186195	0.0613166	6.17815	2.62717	up
Lcsp001414	Amino acids and derivatives	Amino acids and derivatives	C13H25N3O4	1	-	19710.7	20919.4	22780.1	61508.6	47279.6	67711.6	1.23926	0.0228074	0.0674055	0.359265	-1.47688	down
Lmlp003161	Alkaloids	Phenolamine	C14H20N2O3	2	501-13-3	2.23971e+07	2.1248e+07	1.94313e+07	1.04899e+07	9.79261e+06	8.4735e+06	1.24888	0.00074939	0.0130547	2.1935	1.13323	up
Lmqp002784	Alkaloids	Alkaloids	C7H7NO2	3	65-45-2	18174.7	42428.1	53398.9	101841	94368.5	87612.6	1.06789	0.0207075	0.0647028	0.401666	-1.31593	down
Yamp004713	Terpenoids	Triterpene Saponin	C20H24O5	3	-	17813	28361.5	44730.4	14628.9	14741.2	9051.19	1.00607	0.148706	0.229124	2.36601	1.24245	up
pmp000724	Alkaloids	Alkaloids	C10H15NO	2	90-82-4	52243.3	80209.2	98819.1	21041.6	29033.8	33254.5	1.15127	0.0594205	0.121331	2.77537	1.47268	up
MWSmce157	Alkaloids	Pyrrole alkaloids	C7H13NO2	3	471-87-4	11304.1	20899.1	16012.4	1477.67	1477.67	1477.67	1.25516	0.0341877	0.0851196	10.8765	3.44314	up
Lwhp010633	Alkaloids	Quinoline alkaloids	C10H9NO	1	83-54-5	223493	179439	204174	42747.8	19583.7	24290.1	1.23674	0.00105044	0.0163228	7.00872	2.80915	up
MWSmce548	Alkaloids	Alkaloids	C5H11NO2	2	107-43-7	184642	109984	194724	5926.96	5926.96	5926.96	1.26421	0.0277109	0.0760168	27.5212	4.78247	up
pmb0579	Flavonoids	Flavones	C33H32O15	3	-	15431.2	38673.7	18107.3	1776.62	1776.62	1776.62	1.23808	0.0934989	0.163232	13.5486	3.76007	up
pmp000191	Flavonoids	Isoflavones	C23H22O11	3	73566-30-0	4791.43	3493.57	5940.21	13787.3	15741.5	21777.1	1.20952	0.0278818	0.0762661	0.277262	-1.85068	down
Zajp007311	Flavonoids	Flavones	C20H20O7	3	53350-26-8	501.179	501.179	501.179	102206	54470.3	62940.4	1.26724	0.0385579	0.0922274	0.00684617	-7.19049	down
mws0055	Flavonoids	Flavones	C20H20O7	3	481-53-8	501.179	501.179	501.179	102206	54470.3	62940.4	1.26724	0.0385579	0.0922274	0.00684617	-7.19049	down
mws0043	Flavonoids	Flavones	C21H22O8	3	478-01-3	4875.37	6351.31	4997.24	174408	105350	101046	1.26183	0.0361449	0.0883855	0.0426044	-4.55285	down
mws0256	Amino acids and derivatives	Amino acids and derivatives	C5H11NO2	1	72-18-4	3054.94	3054.94	3054.94	50493.5	16804.7	15274.7	1.18952	0.16702	0.247425	0.110991	-3.17149	down
Lhjp120712	Lignans and Coumarins	Coumarins	C25H22O13	3	-	44348.1	12999.2	23106.6	2599.85	2599.85	2599.85	1.21384	0.119892	0.196178	10.3152	3.3667	up
Lmsp102909	Others	Others	C19H30O7	1	-	10920.2	10920.2	10920.2	54600.9	669019	463050	1.1399	0.166862	0.247425	0.0276071	-5.17882	down
Zbsp005413	Flavonoids	Flavones	C40H44O21	3	-	222239	246862	220529	608610	411384	431423	1.19911	0.0534704	0.11229	0.475143	-1.07357	down
Zbsp005341	Flavonoids	Flavones	C40H44O21	3	-	222239	246862	220529	608610	411384	431423	1.19911	0.0534704	0.11229	0.475143	-1.07357	down
Zmjp012507	Terpenoids	Triterpene Saponin	C41H70O14	2	-	19871.7	19871.7	19871.7	99358.4	563157	153746	1.16205	0.227025	0.311077	0.0730342	-3.77528	down
Wayp003244	Alkaloids	Pyridine alkaloids	C9H9NO3	3	4192-31-8	2579.48	2579.48	2579.48	145390	90280.2	75042.3	1.26382	0.0419664	0.0964106	0.0249055	-5.32739	down
Wadp008812	Terpenoids	Ditepenoids	C20H28O3	2	62394-07-4	12105.8	12394.5	10741.5	1903.17	1903.17	1903.17	1.26967	0.00267051	0.0242374	6.17246	2.62585	up
Zbjp004247	Terpenoids	Monoterpenoids	C16H28O7	2	64776-96-1	3319.62	3319.62	3319.62	19664	29935.6	25585.8	1.26202	0.0182333	0.0610499	0.132458	-2.9164	down
Wcgp010436	Others	Others	C18H26O2	3	-	35845.4	35845.4	35845.4	1.56573e+06	760383	1.25848e+06	1.26114	0.0386288	0.0922964	0.0299996	-5.05891	down
Ladp007978	Flavonoids	Flavones	C21H22O8	3	-	2984.23	2984.23	2984.23	86816.6	65685.8	55817.5	1.26688	0.018409	0.0612341	0.0429757	-4.54034	down
Wagp009079	Flavonoids	Flavonols	C21H22O8	3	34170-18-8	2984.23	2984.23	2984.23	86816.6	65685.8	55817.5	1.26688	0.018409	0.0612341	0.0429757	-4.54034	down
Lmhp007598	Lipids	LPC	C27H52NO7P	2	-	53697.1	61711.5	63730.9	3.5262e+06	1.34967e+06	2.39196e+06	1.25571	0.0640248	0.126719	0.0246483	-5.34237	down
Wbhp009517	Terpenoids	Terpene	C18H28O3	3	-	10769.9	10769.9	10769.9	481811	263309	401734	1.26434	0.0282654	0.0765814	0.0281724	-5.14957	down
Wbwp008548	Lignans and Coumarins	Lignans	C20H20O7	3	-	532.415	532.415	532.415	86733	57488.1	53779.2	1.26864	0.0244162	0.0702046	0.00806688	-6.95377	down
Lcsp001337	Amino acids and derivatives	Amino acids and derivatives	C12H23N3O4	1	-	12318.9	12318.9	12318.9	177682	133314	141005	1.26787	0.0096484	0.0457568	0.0817626	-3.61241	down
Wbhp009515	Terpenoids	Terpene	C18H26O2	3	-	10920	10920	10920	452120	203566	340495	1.2586	0.046617	0.103577	0.0328855	-4.9264	down
Zmjp003597	Terpenoids	Sesquiterpenoids	C19H32O8	3	138665-44-8	103176	71821.3	88276.1	4311.65	4311.65	4311.65	1.2688	0.011571	0.048942	20.3536	4.34721	up
Qmhp090808	Alkaloids	Alkaloids	C29H28N2O4	3	-	15069	68630.7	15698.7	3013.8	3013.8	3013.8	1.1474	0.231815	0.316421	10.9937	3.4586	up
MW0144745	Amino acids and derivatives	Amino acids and derivatives	C13H21N5O5	3	-	92797.3	111577	139607	7758.95	7758.95	7758.95	1.26556	0.0158035	0.0567735	14.7779	3.88536	up
Cmyp005063	Phenolic acids	Phenolic acids	C21H28O9	3	15732-48-6	1291.51	1291.51	1291.51	66313.2	50537.5	50273.3	1.26958	0.00936433	0.0448955	0.0231836	-5.43075	down
MWSHY0121	Flavonoids	Flavones	C21H18O12	3	29741-10-4	9131.05	9131.05	9131.05	127360	51543.6	45655.2	1.20875	0.129771	0.207538	0.121986	-3.03521	down
MWSHY0035	Flavonoids	Flavones	C21H18O12	3	27740-01-8	9131.05	9131.05	9131.05	127360	51543.6	45655.2	1.20875	0.129771	0.207538	0.121986	-3.03521	down
mws1731	Flavonoids	Chalcones	C15H12O	3	94-41-7	1184.34	1184.34	1184.34	35074.9	36663	44340.5	1.26995	0.00576707	0.0336951	0.0306089	-5.02991	down
pme0014	Amino acids and derivatives	Amino acids and derivatives	C5H9NO4	3	56-86-0	1.30763e+07	1.29074e+07	7.53209e+06	5.45578e+06	5.36306e+06	3.07874e+06	1.09356	0.0529544	0.111883	2.41163	1.27001	up
Labp003707	Terpenoids	Monoterpenoids	C25H40O13	3	-	8862.76	8862.76	8862.76	128155	159454	225776	1.26298	0.0300452	0.0785549	0.0517902	-4.27118	down
Lcfp067444	Others	Others	C25H40O13	3	-	8862.76	8862.76	8862.76	128155	159454	225776	1.26298	0.0300452	0.0785549	0.0517902	-4.27118	down
Qmwp111506	Alkaloids	Alkaloids	C21H29NO	3	-	1344.94	1344.94	1344.94	41195.7	27057.1	24456.5	1.26445	0.029591	0.0777084	0.0435214	-4.52213	down
MWS2056	Others	Lactones	C6H10O2	3	823-22-3	1764	1764	1764	17363.9	32766.7	19048	1.25638	0.0486686	0.10617	0.0764976	-3.70844	down
MWSmce017	Lignans and Coumarins	Coumarins	C9H6O4	3	486-35-1	12758.8	12758.8	12758.8	116924	118105	122534	1.271	0.000257338	0.00758706	0.107048	-3.22368	down
Lcsp001437	Amino acids and derivatives	Amino acids and derivatives	C14H25N3O6	2	-	171320	174246	237231	668665	510557	498116	1.22848	0.0127662	0.0514274	0.347454	-1.52511	down
Lhkp101317	Terpenoids	Triterpene	C30H48O5	3	32764-64-0	2808.48	2808.48	2808.48	14042.4	45536.4	16119.5	1.19622	0.158245	0.237802	0.111303	-3.16744	down
Zmmp000606	Amino acids and derivatives	Amino acids and derivatives	C6H13NO3	3	1219387-79-7	7.88302e+06	7.74408e+06	7.53209e+06	3.07568e+06	3.27556e+06	3.07874e+06	1.26924	1.31073e-05	0.00318126	2.45591	1.29626	up
pme1816	Phenolic acids	Phenolic acids	C16H18O9	2	906-33-2	463189	349528	467415	2.39683e+06	1.989e+06	2.39391e+06	1.25832	0.00319557	0.0263836	0.188817	-2.40494	down
mws1333	Others	Saccharides	C12H22O11	1	585-99-9	708929	860191	832213	3.4568e+06	3.15614e+06	3.80761e+06	1.26417	0.00325811	0.0263908	0.230442	-2.11753	down
mws1080	Others	Saccharides	C12H22O11	1	3687-64-7	3.98e+06	3.30253e+06	3.64431e+06	2.08909e+07	8.10214e+06	1.00063e+07	1.13911	0.142957	0.222141	0.28018	-1.83557	down
Waln010743	Lipids	LPE	C28H54NO9P	1	-	2.20175e+06	2.02088e+06	2.05399e+06	577497	1.07858e+06	943000	1.17235	0.00801644	0.0413271	2.41494	1.27199	up
MEDP1341	Lipids	LPC	C26H50NO7P	3	22252-07-9	2.20175e+06	2.02088e+06	2.05399e+06	577497	1.07858e+06	943000	1.17235	0.00801644	0.0413271	2.41494	1.27199	up
mws0264	Others	Saccharides	C12H22O11	1	99-20-7	1.74384e+06	2.52178e+06	1.72128e+06	4.93646e+06	5.17855e+06	7.97216e+06	1.19726	0.045534	0.101846	0.331003	-1.59508	down
pme0519	Others	Saccharides	C12H22O11	1	57-50-1	1.74384e+06	2.52178e+06	1.72128e+06	4.93646e+06	5.17855e+06	7.97216e+06	1.19726	0.045534	0.101846	0.331003	-1.59508	down
mws0219	Amino acids and derivatives	Amino acids and derivatives	C4H7NO4	1	56-84-8	1.23984e+06	1.16175e+06	1.16169e+06	430602	378059	376969	1.26664	4.19426e-05	0.00475534	3.00539	1.58755	up
Lmpn007255	Flavonoids	Flavonols	C16H12O8	3	519-96-0	435360	466744	475892	808221	970470	1.0018e+06	1.24566	0.013277	0.0519464	0.495595	-1.01277	down
Zbkn008746	Phenolic acids	Phenolic acids	C14H16O4	1	118971-61-2	40942.2	45754.2	42969.3	7344.14	7196.51	10285.2	1.2581	7.05925e-05	0.00585237	5.22301	2.38488	up
Walbn08556	Lipids	LPE	C25H50NO7P	2	-	22159.8	15150.9	22561.5	2536.48	10589.8	5778.05	1.05614	0.0152573	0.056023	3.16711	1.66317	up
pmb2791	Lipids	Free fatty acids	C18H30O4	3	111004-08-1	17713.1	15889.7	19715.5	269986	151398	241855	1.25628	0.0294953	0.0775801	0.0803908	-3.63683	down
Walbn08060	Lipids	LPE	C25H48NO7P	1	-	204893	224667	190921	59065.8	110851	102815	1.14659	0.00648481	0.036525	2.27506	1.18591	up
pmf0175	Others	Alcohol compounds	C10H22O	3	1120-06-5	2.96793e+06	3.10119e+06	2.93561e+06	2.68218e+07	2.13656e+07	7.49157e+06	1.15358	0.113869	0.189361	0.161726	-2.62838	down
pmb2786	Lipids	Free fatty acids	C18H30O3	2	89886-42-0	31975.2	32347.7	39857.2	124273	78630.3	132933	1.21251	0.0416838	0.0962372	0.31021	-1.68868	down
pmf0174	Others	Alcohol compounds	C10H22O	3	112-30-1	1.9706e+06	1.91203e+06	2.04179e+06	2.45094e+07	1.62321e+07	5.08105e+06	1.13431	0.141956	0.221213	0.129291	-2.95131	down
Zbrn008158	Flavonoids	Flavones	C16H12O6	3	491-71-4	1.18778e+06	1.12941e+06	1.17285e+06	2.1608e+06	2.43725e+06	2.41652e+06	1.26184	0.00439595	0.0296647	0.497542	-1.00711	down
Lmxn008846	Others	Lactones	C11H18O3	1	-	430174	495273	448787	1.07016e+06	812149	1.07355e+06	1.22822	0.0216196	0.0661573	0.46492	-1.10495	down
Hmln008119	Terpenoids	Monoterpenoids	C11H18O3	3	-	430174	495273	448787	1.07016e+06	812149	1.07355e+06	1.22822	0.0216196	0.0661573	0.46492	-1.10495	down
MWS4295	Lipids	Free fatty acids	C18H36O3	2	629-22-1	35454.8	35767.2	30537	6868.92	23159	14240.3	1.01358	0.0427405	0.097648	2.29869	1.20081	up
Lmbn005443	Lipids	Free fatty acids	C18H30O3	2	54739-30-9	28296.9	32134.4	41132.7	130169	89914.4	133674	1.22719	0.0207407	0.0647028	0.287101	-1.80037	down
pmb3101	Organic acids	Organic acids	C7H12O5	2	49601-06-1	140749	145302	136537	1.25168e+06	1.01086e+06	1.38081e+06	1.26601	0.0100119	0.0465007	0.115989	-3.10794	down
Zbfn008708	Lipids	Free fatty acids	C26H46O9	2	-	5750.47	5496.53	6249.82	8268.17	22243.1	13573.3	1.05179	0.161151	0.240684	0.396892	-1.33318	down
mws0609	Nucleotides and derivatives	Nucleotides and derivatives	C10H12N5O7P	3	7665-99-8	311006	361255	312551	1.1714e+06	1.06794e+06	1.33891e+06	1.26122	0.00638213	0.0361801	0.275222	-1.86133	down
Smln006854	Quinones	Anthraquinone	C16H12O6	3	17526-15-7	1.06877e+06	1.1118e+06	1.09823e+06	2.3027e+06	2.54915e+06	2.56096e+06	1.26642	0.00312907	0.0261672	0.442314	-1.17686	down
mws0058	Flavonoids	Flavones	C16H12O6	1	520-34-3	1.16101e+06	1.19921e+06	1.08479e+06	2.47546e+06	2.68998e+06	2.64465e+06	1.26558	0.000285614	0.00792127	0.441096	-1.18083	down
Wbtn007603	Flavonoids	Other Flavonoids	C16H12O6	2	-	1.18531e+06	1.18758e+06	1.23394e+06	2.39619e+06	2.32652e+06	2.51135e+06	1.26752	0.000954729	0.0152687	0.49859	-1.00407	down
MWStz597	Phenolic acids	Phenolic acids	C12H14O5	1	20733-94-2	4.35655e+06	4.73583e+06	4.61093e+06	1.08483e+06	1.65731e+06	1.36945e+06	1.24422	0.000207806	0.00708491	3.33286	1.73676	up
Yyyn008289	Flavonoids	Flavones	C17H14O6	1	32174-62-2	12432.3	12146.1	17115.4	47415.5	47641.4	44530.8	1.25045	0.000221343	0.00731942	0.298693	-1.74327	down
Zamn006847	Others	Others	C12H20O4	3	-	41517.3	39265.1	40468.5	870981	789589	823014	1.27067	0.000891498	0.0146741	0.0488209	-4.35636	down
Lmsn008066	Terpenoids	Triterpene	C30H48O7	3	-	33803.9	35006.5	35544.7	17031.4	19550.9	14849.1	1.23851	0.00247554	0.0234601	2.02902	1.02078	up
MWSmce177	Phenolic acids	Phenolic acids	C12H14O4	2	4046-02-0	9688.85	6832.61	6200.84	22197.8	21175.7	18990.3	1.22195	0.000821412	0.0139513	0.364351	-1.4566	down
Safn011471	Lipids	Free fatty acids	C27H46O9	1	-	3.09255e+07	3.03308e+07	3.10847e+07	9.2894e+06	1.52946e+07	1.24876e+07	1.21327	0.00790126	0.0410709	2.49089	1.31666	up
Safn011802	Others	Others	C19H32O4	3	-	39478.7	43695.5	41031.8	23035.4	16737.6	18679.8	1.23055	0.00118877	0.0167532	2.1249	1.08739	up
Jmwn004308	Phenolic acids	Phenolic acids	C30H38O15	3	-	39020.1	60007.4	41839.8	12784.6	20993	11695.8	1.17966	0.0254878	0.0723363	3.09779	1.63124	up
Lmdn003665	Flavonoids	Flavanones	C29H36O15	3	-	63922.5	53713.9	51894.3	21436.9	22032.6	29222.4	1.22707	0.00331711	0.0263908	2.33218	1.22168	up
Wafn011571	Lipids	Free fatty acids	C18H32O3	1	57818-44-7	88555.3	83415.4	78988.4	2.48492e+06	951598	1.90946e+06	1.24725	0.0628615	0.125437	0.0469435	-4.41293	down
Rfmb091	Lipids	Free fatty acids	C18H32O3	1	15514-85-9	88352.3	83234.5	83980.6	2.2446e+06	1.00019e+06	1.90369e+06	1.25287	0.0481066	0.105507	0.0496393	-4.33237	down
pmb3064	Phenolic acids	Phenolic acids	C22H28O13	2	-	148135	144800	141164	466977	361468	469978	1.25419	0.0147636	0.055267	0.334328	-1.58066	down
pmb3068	Phenolic acids	Phenolic acids	C16H18O8	1	-	3.32071e+07	3.05643e+07	3.37586e+07	8.47215e+07	8.43712e+07	8.51564e+07	1.26803	0.000188023	0.00708491	0.3836	-1.38232	down
Lmbn005662	Lipids	Free fatty acids	C18H32O3	2	16833-56-0	33446	28990.5	36579.3	150260	105122	157618	1.24432	0.0220987	0.0666491	0.239748	-2.06041	down
Lmyn006227	Flavonoids	Flavonols	C15H10O5	1	548-83-4	57531	61347.5	62098.9	145633	145210	166886	1.26354	0.00462736	0.0304502	0.395381	-1.33868	down
MA10039641	Others	Saccharides	C12H22O11	1	63-42-3	2.36024e+06	1.7042e+06	2.81582e+06	8.37935e+06	7.66928e+06	9.15623e+06	1.23561	0.000509269	0.0107811	0.272973	-1.87317	down
MWStz656	Flavonoids	Chalcones	C21H22O9	2	59122-93-9	32847.7	28734.9	28032.5	66173.6	54170.1	61017	1.24045	0.00561427	0.033272	0.494126	-1.01705	down
Wasyqn2135	Phenolic acids	Phenolic acids	C13H16O10	1	-	881852	859681	751331	298472	125061	250013	1.1842	0.000989757	0.0156011	3.7011	1.88795	up
Zaln004082	Phenolic acids	Phenolic acids	C16H16O8	3	-	40217.8	45746.6	30379.4	267707	356298	430930	1.25377	0.0211874	0.0654746	0.110285	-3.18069	down
pmb2826	Organic acids	Organic acids	C5H8O5	3	6236-09-5	69466.1	65740.3	88016.7	206075	168698	244170	1.2252	0.0186392	0.0613166	0.360652	-1.47132	down
MW0143503	Lipids	Free fatty acids	C20H34O2	3	90105-02-5	68485.4	66266.1	88054.1	9042.44	16850	9960.76	1.23803	0.00665558	0.0370111	6.21438	2.63561	up
Laln006487	Phenolic acids	Phenolic acids	C22H26O10	2	-	371842	312803	369659	54559.3	14559.7	66015.4	1.1705	0.000318498	0.00816752	7.8019	2.96382	up
Waln009920	Lipids	LPE	C28H52NO9P	1	-	2.21177e+06	2.2759e+06	2.08466e+06	727140	1.24317e+06	1.14408e+06	1.16426	0.0110958	0.0482163	2.11031	1.07746	up
Wahln09353	Others	Others	C14H14O	1	834-14-0	816278	898853	851977	379114	334352	383742	1.26139	0.000181592	0.00708491	2.33967	1.22631	up
Walbn07904	Others	Others	C14H14O	1	1016-09-7	711055	811788	812763	370195	330654	398423	1.24905	0.00132661	0.0169637	2.12468	1.08725	up
Waln010192	Lipids	LPE	C28H52NO9P	1	-	2.00227e+06	2.16579e+06	2.07384e+06	807362	1.15961e+06	1.06852e+06	1.21439	0.00365986	0.0273677	2.05631	1.04006	up
Lmnn102709	Lignans and Coumarins	Lignans	C26H34O12	1	76880-93-8	264984	322008	400546	105020	103190	76515.4	1.23009	0.0222367	0.0666491	3.46838	1.79426	up
Lchn000012	Lignans and Coumarins	Lignans	C26H34O12	3	-	293859	303382	313764	152095	143706	149882	1.26767	0.000268163	0.00758706	2.04407	1.03144	up
Sadn007155	Terpenoids	Ditepenoids	C17H18O3	3	-	33957.9	34700.5	36087.3	80675.5	94663.8	91341.4	1.26383	0.00524811	0.0325739	0.392776	-1.34822	down
Zmyn005384	Lipids	Free fatty acids	C18H36O3	2	26633-48-7	34075.6	35720.3	29303.7	6868.92	20708.6	14240.3	1.04547	0.0250824	0.0715568	2.36979	1.24476	up
Xmyn008071	Flavonoids	Flavonols	C16H12O6	1	140671-06-3	1.17029e+06	1.20411e+06	1.19016e+06	2.2144e+06	2.62699e+06	2.71083e+06	1.25351	0.0127923	0.0514274	0.471988	-1.08318	down
Lmhn004976	Flavonoids	Isoflavones	C16H12O6	2	-	1.17029e+06	1.20411e+06	1.19016e+06	2.2144e+06	2.62699e+06	2.71083e+06	1.25351	0.0127923	0.0514274	0.471988	-1.08318	down
pmb3045	Flavonoids	Flavones	C23H22O13	2	-	447505	483050	430800	6.21532e+06	6.15408e+06	6.52957e+06	1.27068	0.000320587	0.00816752	0.0720332	-3.79519	down
Lcfn159231	Phenolic acids	Phenolic acids	C12H14O4	1	77630-47-8	241781	228158	235111	133931	89104.5	82536	1.19958	0.0108895	0.0482163	2.30731	1.20621	up
Lmbn005369	Lipids	Free fatty acids	C18H32O3	1	10219-69-9	93629.1	81383.1	87445.1	2.30413e+06	983786	1.95113e+06	1.25017	0.0521984	0.11136	0.0500964	-4.31915	down
Lmmn003398	Flavonoids	Flavonols	C23H22O12	3	-	20082.2	18574.3	20311	95058.8	118912	132912	1.26235	0.0128379	0.0514863	0.169992	-2.55646	down
Rfmb25702	Lignans and Coumarins	Lignans	C28H34O12	1	-	262747	192202	264295	98516.4	116827	130834	1.19547	0.0228154	0.0674055	2.07768	1.05497	up
Waln011009	Lipids	LPE	C28H54NO9P	1	-	1.99577e+06	1.98262e+06	2.06185e+06	545555	1.01404e+06	862742	1.18225	0.0109639	0.0482163	2.49356	1.31821	up
Lmqn009304	Flavonoids	Flavones	C19H18O5	3	3122-88-1	338144	364626	395064	860886	640793	899905	1.21772	0.0286448	0.0765814	0.457129	-1.12933	down
mws0914	Flavonoids	Flavanonols	C15H12O5	1	548-82-3	141348	152698	143125	475011	460377	445486	1.2698	0.000135172	0.00677762	0.316591	-1.65931	down
Zbzn008048	Quinones	Quinones	C17H26O4	1	550-24-3	383849	553364	483963	5.98055e+06	4.20792e+06	3.94648e+06	1.25876	0.0214538	0.065926	0.100543	-3.31411	down
Lmmn006246	Terpenoids	Ditepenoids	C20H34O4	3	1188281-99-3	8858.13	10886.8	7853.27	415892	246059	54747.6	1.17547	0.158577	0.238137	0.0385074	-4.69872	down
MW0121542	Amino acids and derivatives	Amino acids and derivatives	C11H12N2O3	3	-	692439	691478	757086	1.33745e+06	1.36582e+06	1.61001e+06	1.24886	0.0103689	0.0472359	0.496374	-1.0105	down
mws0918	Flavonoids	Isoflavones	C16H12O5	2	552-59-0	17079.5	15843.4	18676	39345.5	35489.5	48761.4	1.23438	0.022139	0.0666491	0.417479	-1.26022	down
Qazn004045	Terpenoids	Monoterpenoids	C22H36O13	3	-	435331	460714	442852	225424	186378	233194	1.24785	0.000752535	0.0130547	2.07582	1.05368	up
Walbn07770	Lipids	LPE	C25H46NO7P	1	-	354341	330915	328263	137862	178629	182929	1.23011	0.00145272	0.0177277	2.02939	1.02105	up
pmb2799	Lipids	Free fatty acids	C18H32O3	3	6799-85-5	12230.9	11207.2	14284.1	38378.4	28279.9	41879.1	1.22785	0.0240914	0.0695445	0.34755	-1.52471	down
pme2074	Amino acids and derivatives	Amino acids and derivatives	C18H29NO4	3	120330-93-0	301456	332001	335594	57702.3	51575.7	55624.7	1.26901	0.00126632	0.0167532	5.8765	2.55496	up
Lacn006274	Flavonoids	Flavonols	C28H32O13	3	-	37572.8	57170.7	52766.3	23976	22258.7	26933.1	1.17389	0.0467065	0.103577	2.01605	1.01153	up
Lcgn000239	Lignans and Coumarins	Lignans	C26H34O11	3	-	127723	84828.5	87855.1	36690.1	35311.2	29037.3	1.22704	0.0373666	0.0900676	2.97319	1.57201	up
Lmhn005110	Flavonoids	Isoflavones	C16H12O6	3	1261245-78-6	1.07527e+06	1.05081e+06	1.18071e+06	2.34767e+06	2.32756e+06	2.60074e+06	1.26064	0.0012138	0.0167532	0.454481	-1.13771	down
Zbsn007741	Flavonoids	Isoflavones	C16H12O6	3	548-77-6	1.07527e+06	1.05081e+06	1.18071e+06	2.34767e+06	2.32756e+06	2.60074e+06	1.26064	0.0012138	0.0167532	0.454481	-1.13771	down
pme1654	Organic acids	Organic acids	C12H18O3	3	77026-92-7	88690.2	79170.4	95295	19624.6	21763.3	18593.4	1.26538	0.00359673	0.0273677	4.38729	2.13333	up
Zbfn007626	Lipids	Glycerol ester	C25H48NO7P	1	-	360615	351660	342074	102668	180285	153339	1.1918	0.00904757	0.0445295	2.41661	1.27299	up
mws0038	Flavonoids	Flavonols	C17H14O6	2	3301-49-3	11234.9	13384.2	15240.2	37243.1	37524.8	39341.8	1.25451	0.000241599	0.00745716	0.349307	-1.51743	down
Zbsn009679	Flavonoids	Flavones	C17H14O6	2	25739-41-7	11234.9	13384.2	15240.2	37243.1	37524.8	39341.8	1.25451	0.000241599	0.00745716	0.349307	-1.51743	down
Lmbn001754	Organic acids	Organic acids	C7H12O5	3	921-28-8	114300	153154	141976	1.204e+06	1.23803e+06	1.45756e+06	1.26632	0.00398947	0.0285651	0.104993	-3.25164	down
Zmgn001448	Organic acids	Organic acids	C7H12O5	3	-	114300	153154	141976	1.204e+06	1.23803e+06	1.45756e+06	1.26632	0.00398947	0.0285651	0.104993	-3.25164	down
Lcgn000234	Phenolic acids	Phenolic acids	C15H16O9	3	-	516633	586564	499338	1.34005e+06	1.0998e+06	1.4205e+06	1.24421	0.0113928	0.0487531	0.415126	-1.26838	down
mws0906	Others	Alcohol compounds	C16H22O8	3	531-29-3	1.3266e+06	1.08503e+06	1.34198e+06	2.6587e+06	2.45178e+06	2.72904e+06	1.24323	0.000318359	0.00816752	0.478807	-1.06248	down
Zmcn003728	Flavonoids	Flavonols	C27H30O16	2	25615-14-9	23707.1	40164	57550.7	143188	119662	85077.5	1.11907	0.0270626	0.0746778	0.348985	-1.51876	down
Zjbn102534	Others	Others	C16H16O4	3	108853-10-7	15647.6	17799.7	15609.3	33667	37045.5	46205.3	1.23646	0.0229841	0.0676782	0.419582	-1.25298	down
WaYn011395	Lipids	LPE	C28H56NO9P	1	-	81649.1	73268.1	75896.4	11214.6	35064.5	25702.4	1.11861	0.00990895	0.04639	3.20657	1.68103	up
Zmpn003368	Lipids	Free fatty acids	C18H30O3	3	87984-82-5	53825	49585.8	52850.4	1.24823e+06	662859	1.14682e+06	1.25886	0.0331396	0.083549	0.0511007	-4.29051	down
Sasn008206	Lipids	Free fatty acids	C12H22O3	1	-	81835.2	91402.4	97204.2	1.91391e+06	1.80794e+06	1.97982e+06	1.27048	0.000701086	0.0124884	0.0474321	-4.39799	down
Waptn06702	Lipids	Free fatty acids	C18H32O3	1	73543-67-6	448391	417229	431138	1.76091e+06	780527	1.59013e+06	1.14983	0.0888172	0.157697	0.313867	-1.67178	down
Zmpn002440	Flavonoids	Chalcones	C15H12O6	3	73692-51-0	36425.4	42121.3	52117.4	96338.3	93027.6	97638.3	1.23086	0.00456219	0.0303822	0.455269	-1.13521	down
Wbtn006810	Flavonoids	Other Flavonoids	C15H12O6	3	-	36425.4	42121.3	52117.4	96338.3	93027.6	97638.3	1.23086	0.00456219	0.0303822	0.455269	-1.13521	down
Wasn005073	Phenolic acids	Phenolic acids	C21H22O12	1	-	246575	199140	185940	72797.1	93293.6	127688	1.15398	0.0103699	0.0472359	2.15011	1.10441	up
Wasn002329	Alkaloids	Quinoline alkaloids	C16H17NO9	1	97451-32-6	619230	710588	570615	4.77472e+06	3.51937e+06	4.14924e+06	1.26269	0.00975331	0.0458055	0.152727	-2.71097	down
Lmzn001572	Flavonoids	Flavones	C27H26O18	2	150641-65-9	2.63596e+06	3.25398e+06	3.19682e+06	1.49586e+07	1.24243e+07	1.48766e+07	1.26302	0.00388068	0.0282275	0.215023	-2.21744	down
Ybnn007052	Flavonoids	Flavones	C15H10O6	3	520-30-9	2.72146e+06	2.76949e+06	2.31945e+06	4.9494e+06	6.12868e+06	6.16102e+06	1.23817	0.00912728	0.0445295	0.453063	-1.14222	down
mws1068	Flavonoids	Flavonols	C15H10O6	3	520-18-3	377506	384378	374691	646686	839776	826269	1.23606	0.0240809	0.0695445	0.491443	-1.0249	down
mws1505	Phenolic acids	Phenolic acids	C17H16O4	1	104594-70-9	37754.1	40797.9	50329.6	8980.89	7010.12	8013.89	1.25967	0.010242	0.0472079	5.36897	2.42465	up
Lamn006359	Flavonoids	Other Flavonoids	C22H24O10	3	-	1.1397e+06	927466	906678	2.01151e+06	2.01301e+06	2.32713e+06	1.23655	0.00148417	0.0178671	0.468201	-1.0948	down
Zbfn003303	Phenolic acids	Phenolic acids	C16H18O8	1	-	2.08023e+07	1.961e+07	2.0826e+07	5.79901e+07	5.52367e+07	6.51192e+07	1.26434	0.00498192	0.0316388	0.343368	-1.54217	down
pmb3066	Phenolic acids	Phenolic acids	C22H26O12	1	-	219912	199314	199786	429401	424036	399393	1.26243	9.40768e-05	0.00588921	0.494091	-1.01715	down
Wasn003141	Others	Others	C16H28O8	2	-	113515	139022	98101.9	35365.2	77260.8	38271.5	1.08884	0.0215031	0.065985	2.32369	1.21642	up
pme0376	Flavonoids	Flavanones	C15H12O5	1	480-41-1	160888	138554	138310	444645	439955	481422	1.26355	0.000174544	0.00708491	0.320458	-1.64179	down
Zbln003676	Quinones	PhenAnthraquinones	C21H22O7	2	-	3.23378e+07	3.50548e+07	3.4333e+07	1.31726e+07	1.97693e+07	1.5747e+07	1.20914	0.00511066	0.0320844	2.0893	1.06302	up
Zasn010461	Lipids	Free fatty acids	C17H34O2	1	5129-60-2	280343	218554	254193	52731.9	132308	106557	1.10673	0.00773796	0.0405595	2.58264	1.36885	up
pme0281	Phenolic acids	Phenolic acids	C8H6O4	3	100-21-0	619835	606825	833804	1.61584e+06	1.41002e+06	1.60671e+06	1.22636	0.00103925	0.0162643	0.444777	-1.16884	down
Wcdn004141	Others	Others	C26H36O12	3	-	920913	799948	764928	450454	225811	228990	1.16402	0.00656025	0.0366671	2.74595	1.45731	up
Wafn015217	Lipids	Free fatty acids	C20H40O3	1	-	3183.78	3574.86	3354.33	15640.4	44140	19293.4	1.20985	0.124069	0.201062	0.127893	-2.96699	down
mws1060	Nucleotides and derivatives	Nucleotides and derivatives	C10H12N4O5	1	7013-16-3	391924	415641	425435	184440	208042	208727	1.25945	0.000107756	0.00638093	2.05087	1.03623	up
pmn001338	Quinones	Anthraquinone	C21H18O11	3	34298-86-7	1.19029e+06	1.21975e+06	1.22394e+06	499168	516547	432669	1.2616	0.000267449	0.00758706	2.50899	1.32711	up
Wasyqn5908	Phenolic acids	Phenolic acids	C20H20O11	3	-	34360	32417.8	41354.3	102329	95674.2	101573	1.25707	7.63543e-05	0.00585237	0.36095	-1.47013	down
mws0179	Phenolic acids	Phenolic acids	C17H20O9	3	29708-87-0	95857	148608	104552	210801	214152	322663	1.13506	0.0514138	0.110192	0.466841	-1.099	down
pmb3061	Phenolic acids	Phenolic acids	C22H28O13	1	-	159876	165603	158970	385989	304173	392927	1.24361	0.0193458	0.0624292	0.447284	-1.16074	down
Wayn000597	Organic acids	Organic acids	C18H28O17	1	-	77170.9	62546.3	73961.4	328943	236974	222808	1.24265	0.0270614	0.0746778	0.270916	-1.88408	down
Wbmn00859	Lignans and Coumarins	Lignans	C20H16O8	3	-	441326	397708	498584	2.60629e+06	4.32062e+06	3.13899e+06	1.25518	0.0286576	0.0765814	0.132886	-2.91174	down
mws0178	Phenolic acids	Phenolic acids	C16H18O9	2	327-97-9	326553	242134	379023	1.91294e+06	1.52376e+06	1.86053e+06	1.25141	0.00373558	0.0277446	0.178907	-2.48272	down
MWStz488	Phenolic acids	Phenolic acids	C16H18O8	1	53539-37-0	2.16074e+06	2.35359e+06	2.50093e+06	5.07661e+06	5.7169e+06	4.93464e+06	1.25779	0.00264665	0.0242374	0.446032	-1.16478	down
Wasn001627	Organic acids	Organic acids	C11H20O9	2	-	152640	188173	192799	55925.6	71006.9	56992.5	1.24443	0.00583017	0.033883	2.90125	1.53667	up
pme3188	Nucleotides and derivatives	Nucleotides and derivatives	C9H13N2O9P	3	58-97-9	42277	33117	27097	135473	118554	175033	1.23404	0.0175423	0.0600549	0.238874	-2.06568	down
MWStz577	Phenolic acids	Phenolic acids	C27H36O13	1	105279-10-5	136209	111640	108066	27285.8	22081.1	21691.3	1.26182	0.00673887	0.0373794	5.00877	2.32446	up
MWSHC20155	Lignans and Coumarins	Coumarins	C10H8O4	3	92-61-5	39410.4	30231.6	33444.9	75728	48931.6	81685.9	1.12148	0.0673778	0.131573	0.499584	-1.0012	down
MWStz358	Flavonoids	Flavones	C27H26O18	2	96400-45-2	1.38875e+06	1.42498e+06	1.42374e+06	6.07128e+06	4.90363e+06	5.10631e+06	1.26489	0.00816899	0.0418184	0.263504	-1.9241	down
MWS5083	Nucleotides and derivatives	Nucleotides and derivatives	C17H21N4O9P	3	6184-17-4	423965	367240	342530	81166.2	40905.9	46199.8	1.24083	0.00125743	0.0167532	6.73752	2.75222	up
Lmtn002916	Flavonoids	Flavonols	C22H20O14	3	-	14614	19144.7	20102.6	281705	235738	282757	1.26708	0.00353061	0.0271424	0.0673098	-3.89304	down
Zaln004057	Phenolic acids	Phenolic acids	C16H16O8	3	-	38494.7	37993.1	47561.2	186315	376848	403345	1.23141	0.0541796	0.113487	0.128348	-2.96187	down
MWStz395	Phenolic acids	Phenolic acids	C24H26O13	2	910028-78-3	109508	135091	135719	33340.6	36471.6	39507.7	1.25797	0.00708058	0.0384952	3.47894	1.79865	up
Waptn02876	Others	Alcohol compounds	C14H18O8	1	-	359852	415464	449504	120687	103407	62451.8	1.22213	0.00112469	0.0167532	4.27444	2.09573	up
Lmfn005654	Flavonoids	Flavonols	C15H10O11S	3	-	85598.5	117918	102525	2.47654e+06	2.26012e+06	2.9683e+06	1.26795	0.00705139	0.0384318	0.03972	-4.65399	down
mws0281	Organic acids	Organic acids	C6H8O7	1	77-92-9	6.90243e+06	7.23139e+06	6.86553e+06	2.9738e+06	2.93811e+06	2.59337e+06	1.26387	1.59716e-05	0.00318126	2.46898	1.30391	up
pme0282	Phenolic acids	Phenolic acids	C8H6O4	3	88-99-3	69854.6	71942.9	90360.5	151963	156317	188192	1.22551	0.00564732	0.0333511	0.467615	-1.09661	down
pmb3062	Phenolic acids	Phenolic acids	C17H22O10	2	-	56969.3	46083.1	60773.2	193520	130255	139401	1.22037	0.0318864	0.0816159	0.3537	-1.4994	down
pmn001672	Phenolic acids	Phenolic acids	C23H32O15	1	-	365002	448654	621790	185473	172850	192979	1.20183	0.0591435	0.121101	2.60374	1.38059	up
MW0156990	Amino acids and derivatives	Amino acids and derivatives	C13H16N2O7	3	-	4.57817e+06	4.1011e+06	4.1988e+06	1.24344e+06	1.22577e+06	1.34807e+06	1.2685	0.00131321	0.0169637	3.37362	1.7543	up
Safn000337	Others	Others	C4HF7O2	2	375-22-4	15555.9	16783.9	20874.8	69196	49680.7	80751.2	1.23104	0.0296199	0.0777084	0.266569	-1.90742	down
Wasn004983	Phenolic acids	Phenolic acids	C20H20O11	1	-	323487	425808	331479	167105	153667	183415	1.22618	0.0221598	0.0666491	2.1436	1.10003	up
Walbn02566	Others	Alcohol compounds	C21H32O12	1	-	294770	213947	181774	57701.1	49440.1	39829.8	1.23984	0.0302841	0.078991	4.69815	2.23209	up
pmn001671	Phenolic acids	Phenolic acids	C23H32O15	1	-	638393	525081	577063	252894	240273	312191	1.23451	0.00235331	0.0227661	2.1612	1.11183	up
mws0027	Phenolic acids	Phenolic acids	C9H10O5	3	530-57-4	87981	82875.2	80614.1	210637	164229	216524	1.24111	0.0192003	0.0622304	0.425218	-1.23372	down
pmb3041	Flavonoids	Flavones	C23H22O14	3	-	592218	380582	390450	285240	183640	84807.4	1.00957	0.0415771	0.0961762	2.46213	1.29991	up
mws0275	Organic acids	Organic acids	C4H6O5	1	97-67-6	8.40738e+06	9.14853e+06	8.72802e+06	1.89514e+07	1.96638e+07	1.8865e+07	1.26877	7.90961e-06	0.00288833	0.457269	-1.12889	down
MWSmce203	Others	Saccharides	C12H22O11	3	528-50-7	26930.9	32903.7	24707.1	114122	114329	118553	1.26256	4.11504e-05	0.00475534	0.243634	-2.03722	down
Lmsn003628	Phenolic acids	Phenolic acids	C23H32O15	1	-	630828	444807	642660	266984	182673	178292	1.20144	0.0168904	0.0586481	2.73636	1.45226	up
mws1015	Lignans and Coumarins	Coumarins	C15H16O9	1	531-75-9	649727	503610	539177	1.30862e+06	1.2445e+06	1.27119e+06	1.24685	0.00115813	0.0167532	0.442566	-1.17603	down
pme2746	Nucleotides and derivatives	Nucleotides and derivatives	C27H33N9O15P2	2	146-14-5	975650	1.09003e+06	1.02467e+06	454755	272711	500653	1.18078	0.00473945	0.0307223	2.51632	1.33132	up
MWS1983	Others	Saccharides	C12H24O11	3	585-88-6	50336.9	40057.6	35220.3	234376	151139	173795	1.23888	0.0252473	0.0719333	0.224589	-2.15464	down
Zmyn004449	Lipids	Free fatty acids	C18H30O4	2	-	13582.4	10765.8	12677.2	293710	188071	208731	1.26368	0.0212607	0.0655354	0.0536203	-4.22108	down
Zmzn000113	Amino acids and derivatives	Amino acids and derivatives	C5H9NO4	1	6061-13-8	631005	701728	648917	295059	248928	261061	1.25962	0.000267173	0.00758706	2.46153	1.29955	up
Zbjn004120	Flavonoids	Flavonols	C27H28O17	1	-	2.18699e+06	1.90907e+06	1.83207e+06	6.46743e+06	3.7727e+06	5.33333e+06	1.19674	0.0518282	0.110894	0.380656	-1.39344	down
Lcfn121124	Phenolic acids	Phenolic acids	C17H18O9	1	-	298547	317426	283741	54383.6	6566.34	34636.3	1.13725	0.0001903	0.00708491	9.41259	3.23459	up
Lcfn121033	Others	Others	C18H30O10	1	-	19551.3	38008.6	17966.8	57215.6	56897.7	41781	1.06107	0.0333394	0.0836731	0.484474	-1.04551	down
Wasdn04423	Others	Others	C25H32O10	1	-	695406	773715	633270	124767	52376.7	198236	1.17135	0.000602412	0.0116804	5.60071	2.48561	up
Hmcn001415	Terpenoids	Monoterpenoids	C17H24O10	2	134140-02-6	123142	135392	163658	79998	53993.6	59716.6	1.19231	0.00904326	0.0445295	2.17953	1.12401	up
mws0282	Amino acids and derivatives	Amino acids and derivatives	C11H12N2O2	1	73-22-3	7.73501e+06	1.04561e+07	1.08718e+07	3.53358e+06	2.71889e+06	2.77347e+06	1.23581	0.0158603	0.0568738	3.21993	1.68703	up
MWSHC20125	Phenolic acids	Phenolic acids	C16H16O8	3	73263-62-4	47131.2	53441.2	47976.1	402868	231752	258197	1.24731	0.0428385	0.09777	0.166382	-2.58743	down
Wasyqn2170	Phenolic acids	Phenolic acids	C14H18O9	1	32142-31-7	1.122e+06	1.54563e+06	1.33452e+06	516867	439306	537199	1.23806	0.0163271	0.0574673	2.67995	1.4222	up
Lmbn007891	Lipids	Free fatty acids	C18H34O4	3	-	5740.79	6797.02	4919.74	29032.7	26540	32965.8	1.25926	0.00365213	0.0273677	0.197175	-2.34245	down
pme2589	Organic acids	Organic acids	C6H8O5	3	3184-35-8	126049	154935	177818	68361.6	59953.9	62797.7	1.23224	0.0244928	0.0702406	2.40068	1.26344	up
mws0470	Organic acids	Organic acids	C4H6O4	3	516-05-2	3.24395e+06	3.99643e+06	4.16723e+06	2.29641e+07	1.92779e+07	1.96585e+07	1.26404	0.00321431	0.0263836	0.18429	-2.43995	down
mws0192	Organic acids	Organic acids	C4H6O4	3	110-15-6	3.24395e+06	3.99643e+06	4.16723e+06	2.29641e+07	1.92779e+07	1.96585e+07	1.26404	0.00321431	0.0263836	0.18429	-2.43995	down
MWSmce268	Terpenoids	Ditepenoids	C20H30O4	3	34420-19-4	16334.9	19560.6	20286.7	52166.7	46843.4	62180	1.24665	0.0116538	0.0489962	0.348546	-1.52058	down
Lmhn003689	Phenolic acids	Phenolic acids	C23H20O11	3	-	30391.3	32874.2	36287.3	19130.6	16865.3	8216.64	1.08062	0.0161199	0.0572426	2.25169	1.17101	up
MWSmce355	Phenolic acids	Phenolic acids	C10H12O5	3	884-35-5	14433.4	18396.7	14103.3	86070.8	90593.3	103951	1.26357	0.00300169	0.0254911	0.167252	-2.5799	down
Zbqn006065	Flavonoids	Flavonols	C15H10O6	1	480-15-9	240514	262363	261746	500365	603545	520270	1.25449	0.00918637	0.0445295	0.470775	-1.08689	down
Zbnn006442	Flavonoids	Flavanones	C15H12O6	3	552-58-9	14195.4	11892.7	14784.5	32115.1	35791.6	38722.8	1.25017	0.00248414	0.0234601	0.383314	-1.3834	down
Zmzn000078	Others	Ketone compounds	C3H7O6P	3	57-04-5	30676	34259.9	49001.3	92006.8	120606	101947	1.21445	0.00428354	0.0294208	0.362212	-1.46509	down
pmn001399	Others	Stilbene	C20H22O9	3	-	39969.7	16442.9	30765.5	66865.5	54793.5	60550.2	1.04733	0.0263225	0.0737173	0.47845	-1.06356	down
Zmtn001464	Alkaloids	Quinoline alkaloids	C10H7NO4	3	59-00-7	39246.2	23128.5	34309.4	106744	102082	139418	1.21887	0.0103274	0.0472359	0.277633	-1.84875	down
Zbjn004215	Flavonoids	Flavonols	C27H30O16	2	19895-95-5	33321	38922.1	51292.2	109625	84704.4	90985.3	1.20178	0.00575595	0.0336951	0.432979	-1.20763	down
Lmsn000381	Others	Saccharides	C12H22O11	1	69-79-4	2.24793e+06	2.15354e+06	1.7411e+06	5.70932e+06	9.5952e+06	5.67104e+06	1.2118	0.0609201	0.12268	0.292844	-1.7718	down
mws5038	Others	Saccharides	C12H22O11	1	13718-94-0	2.24793e+06	2.15354e+06	1.7411e+06	5.70932e+06	9.5952e+06	5.67104e+06	1.2118	0.0609201	0.12268	0.292844	-1.7718	down
Lmsn012425	Terpenoids	Triterpene	C30H48O4	3	23984-26-1	3286.83	3039.41	4103.53	4365.44	12266	9069.59	1.0055	0.154322	0.234643	0.405811	-1.30112	down
mws1329	Flavonoids	Flavonols	C21H20O12	3	491-50-9	117406	93457.9	125150	52571.4	42150.2	50154.7	1.23046	0.0144586	0.0548646	2.31931	1.2137	up
Lmsn002288	Phenolic acids	Phenolic acids	C21H28O14	1	-	122617	95581.2	95617	280599	220712	167375	1.15276	0.05972	0.12139	0.469301	-1.09141	down
Ymjm000134	Lignans and Coumarins	Lignans	C25H32O11	3	-	18523	24326.4	17287.1	332548	308947	332515	1.26784	0.000295397	0.0079941	0.0617412	-4.01762	down
pmb2789	Lipids	Free fatty acids	C18H30O4	3	121107-97-9	27466.3	21503.4	28210.8	400719	251644	369239	1.25958	0.0199521	0.063593	0.0755484	-3.72645	down
pme0257	Nucleotides and derivatives	Nucleotides and derivatives	C4H4N2O2	3	66-22-8	77148.2	66758.3	93272	29107.4	55084.1	27615.1	1.0841	0.0247491	0.0708828	2.12133	1.08497	up
pmb2787	Lipids	Free fatty acids	C18H30O3	3	54232-59-6	33301.1	29276.5	42920.4	124066	83826.6	162146	1.19443	0.0558207	0.115847	0.2851	-1.81046	down
Hmqn004825	Lipids	Free fatty acids	C18H30O3	3	-	23143.7	23069.9	24845.1	91697.6	70690.7	88265.5	1.25934	0.0111256	0.0482163	0.283493	-1.81861	down
pmn001702	Flavonoids	Flavones	C21H18O12	3	-	24330.5	26090.9	19848.6	140926	63979.7	99641.5	1.20206	0.0713727	0.135275	0.230736	-2.11569	down
Lmzn001894	Flavonoids	Flavonols	C21H18O12	3	22688-78-4	24330.5	26090.9	19848.6	140926	63979.7	99641.5	1.20206	0.0713727	0.135275	0.230736	-2.11569	down
Ymjm000116	Others	Others	C14H18O8	1	10338-88-2	358387	300240	469498	101485	114739	105334	1.2422	0.0317726	0.0814418	3.50831	1.81077	up
Sakn004616	Phenolic acids	Phenolic acids	C28H34O15	3	-	30996.9	163098	101694	2.76142e+06	2.75208e+06	1.70987e+06	1.21859	0.0210332	0.0652745	0.0409488	-4.61003	down
Hmln003754	Lignans and Coumarins	Lignans	C26H34O11	3	126176-79-2	216979	175970	143752	41239.2	40787.6	43383.6	1.25514	0.0229325	0.0676247	4.27955	2.09746	up
Lmbn000198	Others	Saccharides	C4H6O5	1	-	2.53781e+06	2.72425e+06	2.4547e+06	5.36435e+06	5.10257e+06	5.62441e+06	1.2632	0.000460636	0.0104718	0.47956	-1.06022	down
Lmmn000214	Others	Saccharides	C18H32O15	3	528-40-5	216676	135286	153753	65404.6	51125.1	66369.7	1.21186	0.0439345	0.0997517	2.76499	1.46727	up
MWS1709	Organic acids	Organic acids	C4H6O5	1	636-61-3	2.76764e+06	2.90015e+06	2.95297e+06	6.57419e+06	6.43574e+06	6.72854e+06	1.26948	1.38457e-05	0.00318126	0.436749	-1.19512	down
pmn001375	Lignans and Coumarins	Lignans	C26H32O12	3	81495-71-8	152160	145239	117307	80731.1	50907.6	44231.6	1.16065	0.0068149	0.0375275	2.35802	1.23758	up
Zbfn008434	Lipids	Glycerol ester	C27H48O9	1	-	46961.5	61115	40348.6	12333.6	25066.4	14088.1	1.1544	0.0160858	0.0572143	2.88271	1.52742	up
Lcsn001385	Amino acids and derivatives	Amino acids and derivatives	C11H22N2O3	1	72121-02-9	16802.6	12681.8	12709.9	22928.5	32984.8	39811.7	1.14976	0.0587973	0.120622	0.440787	-1.18185	down
pmn001571	Lignans and Coumarins	Coumarins	C18H18O5	3	21499-24-1	14185.5	12102.3	11465.2	27683.1	26094.6	27627.9	1.25072	0.000328635	0.0082458	0.463763	-1.10854	down
mws5045	Lipids	Free fatty acids	C12H24O3	2	505-95-3	3627.16	3861.83	5178.58	18439.4	14090.2	16052.5	1.24709	0.00531823	0.0327092	0.260746	-1.93928	down
Waln011704	Lipids	LPE	C28H56NO9P	1	-	73125.4	73752.4	73941.5	12099	35877.5	23879.1	1.12609	0.0184736	0.0612341	3.0731	1.61969	up
pmn001368	Lignans and Coumarins	Lignans	C32H44O17	2	-	46388	74818.9	32246.6	14156.5	15504.9	19559.9	1.14367	0.106637	0.179864	3.11763	1.64045	up
mws0183	Phenolic acids	Phenolic acids	C7H6O4	3	99-50-3	60498.1	56124.3	68710.7	258437	307094	313375	1.26354	0.0041511	0.0290992	0.210868	-2.24559	down
mws0180	Phenolic acids	Phenolic acids	C7H6O4	3	490-79-9	60498.1	56124.3	68710.7	258437	307094	313375	1.26354	0.0041511	0.0290992	0.210868	-2.24559	down
Sasn006814	Flavonoids	Flavones	C18H14O9	1	52329-54-1	202295	254377	222519	52346.1	60588	83909.4	1.23352	0.0018438	0.0204657	3.45041	1.78677	up
Lcsn002223	Organic acids	Organic acids	C18H28O9	2	124649-25-8	194328	129050	137192	90372.6	59270.5	48934.7	1.13236	0.0306461	0.0797771	2.31935	1.21372	up
mws2523	Others	Saccharides	C12H23O14P	2	4484-88-2	11436.7	18212.4	14740.2	38451.2	24873.9	26645.8	1.12149	0.0525388	0.111543	0.493374	-1.01925	down
ZbYn009419	Lipids	Free fatty acids	C30H50O12	2	-	880.965	880.965	880.965	4704.57	10808.1	10188.7	1.23558	0.0581753	0.119458	0.102831	-3.28166	down
Zmyn004676	Lipids	Free fatty acids	C18H30O3	3	-	24004.3	22071.3	25744.6	151440	80187.4	107611	1.23276	0.0498042	0.107297	0.211709	-2.23984	down
Wahln04215	Terpenoids	Monoterpenoids	C16H28O7	1	-	22320.5	43885.4	30121.9	53358.8	78409.8	80537.3	1.10306	0.0268752	0.0746306	0.453722	-1.14012	down
pme3705	Others	Saccharides	C6H10O7	3	6556-12-3	103551	104645	136059	3944.31	3944.31	3944.31	1.26917	0.00912571	0.0445295	29.0931	4.8626	up
Hmgn004139	Lignans and Coumarins	Lignans	C20H22O7	3	-	79740.1	115598	90758.1	34134.7	45014.2	40680.3	1.20997	0.0267087	0.0744512	2.38754	1.25552	up
Lmhn003802	Phenolic acids	Phenolic acids	C26H26O14	2	-	52711.8	58558.6	59696.2	19792.4	9570.76	16642.2	1.20826	0.000608871	0.0117021	3.71624	1.89384	up
Zmdn007764	Quinones	Anthraquinone	C15H10O5	3	-	41498.3	25537.9	22581.5	4082.17	3217.47	2663.97	1.24685	0.0450183	0.101393	8.99449	3.16904	up
MEDL00392	Lipids	LPC	C26H52NO7P	3	19420-56-5	112856	87644	114380	8344.78	41464.6	35116.5	1.04959	0.00490323	0.0312296	3.7077	1.89053	up
Zbkn005809	Phenolic acids	Phenolic acids	C28H32O14	1	-	574401	518473	572612	20048.1	20558.6	25417.5	1.26978	0.00108578	0.016636	25.2254	4.6568	up
Jmwn002117	Phenolic acids	Phenolic acids	C14H20O9	1	-	821858	834174	910358	79665.9	50916.1	77875.9	1.26272	0.000436752	0.01018	12.3113	3.62191	up
Lmmn001294	Others	Others	C14H20O9	1	41653-73-0	821858	834174	910358	79665.9	50916.1	77875.9	1.26272	0.000436752	0.01018	12.3113	3.62191	up
pme3096	Amino acids and derivatives	Amino acids and derivatives	C3H5NO4	3	1068-84-4	74728.2	84257.2	112378	281836	411662	340295	1.23653	0.014912	0.0553766	0.262493	-1.92965	down
Labn002716	Phenolic acids	Phenolic acids	C15H18O11	2	-	493542	428910	477921	95731.3	64335.3	144700	1.21862	0.000331483	0.0082458	4.59491	2.20004	up
Lmfn000797	Phenolic acids	Phenolic acids	C20H20O14	3	-	13587.9	15183.7	10855.9	29632	29704.1	42650.8	1.20576	0.0323934	0.0823364	0.388555	-1.36381	down
pmn001629	Phenolic acids	Phenolic acids	C20H20O14	3	-	13587.9	15183.7	10855.9	29632	29704.1	42650.8	1.20576	0.0323934	0.0823364	0.388555	-1.36381	down
Cmsn002371	Lignans and Coumarins	Lignans	C25H32O10	2	-	194265	241638	196737	3173.53	3173.53	3173.53	1.27011	0.00544913	0.0330788	66.4496	6.05419	up
mws4175	Others	Saccharides	C6H8O6	2	32449-92-6	57410	40111.9	50299.9	12746.8	13265	14892.8	1.25299	0.0179363	0.0608308	3.61382	1.85352	up
MW0109387	Amino acids and derivatives	Amino acids and derivatives	C11H16N4O3	3	-	4.04744e+06	4.19573e+06	4.10194e+06	1.32717e+06	1.23675e+06	1.39157e+06	1.26866	1.5019e-06	0.00109689	3.12101	1.64201	up
MA10039492	Others	Vitamin	C6H6O6	1	490-83-5	384552	459740	385513	102435	24080.6	15639.2	1.15508	0.000654131	0.0120991	8.65119	3.1129	up
Lcfn121103	Amino acids and derivatives	Amino acids and derivatives	C18H23N3O9	1	-	7919.91	12462.7	11545.1	1583.98	1583.98	1583.98	1.25564	0.0226463	0.067233	6.71888	2.74822	up
Ymjm000118	Terpenoids	Terpene	C23H36O12	3	-	21292.7	20749.8	31385.4	63787.5	56179	96446.8	1.18227	0.052127	0.111316	0.339295	-1.55939	down
Sadn008165	Terpenoids	Sesquiterpenoids	C15H20O3	2	64052-90-0	11261.7	10178.2	11047	1633.67	1633.67	1633.67	1.27076	0.00129512	0.0168906	6.6286	2.7287	up
Wafn003633	Lipids	Free fatty acids	C18H32O9	3	-	24253.6	36191.5	27818.7	47805.6	66236.6	89783	1.12566	0.0766779	0.142133	0.433036	-1.20744	down
Wahln03947	Terpenoids	Monoterpenoids	C16H28O7	2	-	24253.6	36191.5	27818.7	47805.6	66236.6	89783	1.12566	0.0766779	0.142133	0.433036	-1.20744	down
Zadn009075	Lipids	Free fatty acids	C18H32O4	2	34444-18-3	4983.19	3791.98	5240.61	57709.7	40004.3	56264	1.25962	0.0140496	0.0540047	0.0910246	-3.4576	down
Lcsn007077	Others	Saccharides	C14H28O6	1	29836-26-8	7682.84	7253.97	10953.7	1030.29	1030.29	1030.29	1.26157	0.0228274	0.0674055	8.37643	3.06634	up
pmb3093	Lignans and Coumarins	Coumarins	C16H16O9	3	-	21717.7	16412.8	16788.6	71206.1	89597.3	79347.4	1.25577	0.00403832	0.0288036	0.228686	-2.12856	down
Yamn004825	Lignans and Coumarins	Lignans	C28H36O13	3	-	51361.2	43198.6	53908.8	17640	37563.6	15241.6	1.04106	0.04901	0.106352	2.10758	1.07559	up
pmn001689	Lipids	Free fatty acids	C18H32O4	2	-	5592.42	3791.98	5240.61	49882.1	40004.3	56264	1.25829	0.0106413	0.0478995	0.100068	-3.32094	down
ZbYn009262	Lipids	Free fatty acids	C30H50O12	1	-	840.011	840.011	840.011	4419.06	11373	8834.73	1.23181	0.0683168	0.132227	0.102329	-3.28871	down
Wmzn000227	Organic acids	Organic acids	C6H10O4	2	597-43-3	13534.1	14454.2	12120	949.209	949.209	949.209	1.27011	0.00297405	0.0254537	14.0848	3.81607	up
Cmdn004285	Terpenoids	Monoterpenoids	C25H38O17	3	927691-88-1	109868	55847.5	56178.3	2.18634e+06	2.82437e+06	1.55972e+06	1.25295	0.0282471	0.0765814	0.0337715	-4.88805	down
mws4085	Phenolic acids	Phenolic acids	C11H12O5	3	530-59-6	193123	223937	216814	12462.4	5944.59	10779.5	1.25764	0.00146373	0.0177277	21.7181	4.44082	up
Zmyn004548	Lipids	Free fatty acids	C18H28O3	3	85551-10-6	5800.79	5287.61	6857.27	81962.5	29317.6	62239.3	1.22008	0.0774794	0.143134	0.103422	-3.27339	down
pmb2591	Amino acids and derivatives	Amino acids and derivatives	C13H14N2O3	1	1218-34-4	238910	229243	301018	57767.4	33197	67831.2	1.22238	0.00481964	0.03115	4.84378	2.27613	up
pmn001382	Phenolic acids	Phenolic acids	C25H24O12	3	2450-53-5	21493.2	13953.2	14201.4	50120.6	46168.6	40758.4	1.2157	0.00141474	0.0175124	0.362266	-1.46488	down
WaYn000716	Organic acids	Organic acids	C18H28O17	1	-	1.20166e+06	1.11286e+06	1.07392e+06	5.17012e+06	4.48668e+06	6.30163e+06	1.25883	0.0152071	0.056023	0.21233	-2.23562	down
Wafn003182	Lipids	Free fatty acids	C16H30O8	2	-	47448.3	35547.9	36505.9	3916.25	3916.25	3916.25	1.26801	0.0111065	0.0482163	10.1715	3.34646	up
Hmgn002038	Phenolic acids	Phenolic acids	C29H34O16	3	-	56567.4	25547.8	37399.5	15029	10591.4	24951.5	1.00973	0.109726	0.183799	2.36327	1.24078	up
ML10176345	Organic acids	Organic acids	C7H8O5	3	2922-42-1	13422.1	10258.4	13699.1	60833.5	45220.7	60658.1	1.24927	0.0113425	0.0486549	0.224216	-2.15704	down
MW0144203	Amino acids and derivatives	Amino acids and derivatives	C15H16N4O6	3	-	538126	509940	444491	13029.8	13029.8	13029.8	1.27069	0.00326093	0.0263908	38.1831	5.25486	up
MWSHC2016	Flavonoids	Flavanols	C22H18O11	3	989-51-5	87076.1	120309	101523	5358.18	5358.18	5358.18	1.26788	0.00957492	0.0455068	19.2172	4.26433	up
mws2220	Flavonoids	Flavanols	C22H18O11	3	5127-64-0	130548	124548	83666.6	5971.6	5971.6	5971.6	1.26561	0.0184443	0.0612341	18.9096	4.24105	up
Lmyn003971	Lignans and Coumarins	Lignans	C26H34O11	3	-	49744.3	62417.1	53544.6	7614.24	7614.24	7614.24	1.26753	0.00615929	0.035052	7.25422	2.85882	up
Wamxn07718	Lipids	Free fatty acids	C12H22O3	1	-	514.539	514.539	514.539	19034.9	20987.2	21770.1	1.27082	0.00163589	0.0192639	0.0249808	-5.32304	down
MW0146363	Amino acids and derivatives	Amino acids and derivatives	C9H16N2O5S	3	-	2.83176e+06	2.90971e+06	2.79952e+06	249496	249496	249496	1.27102	0.000158538	0.00677762	11.411	3.51235	up
Zmyn003693	Flavonoids	Flavones	C16H12O4	3	61546-59-6	14683.3	15804.8	18139.9	2391.81	2391.81	2391.81	1.26804	0.00538541	0.0329593	6.77702	2.76065	up
Zbfn005915	Phenolic acids	Phenolic acids	C26H28O12	1	-	35611.5	38313.9	46378.2	3095.22	3095.22	3095.22	1.26837	0.00755076	0.0399607	12.9559	3.69553	up
MWS20167	Quinones	Anthraquinone	C16H12O4	2	7460-43-7	27033.7	21979	17130.9	2990.65	2990.65	2990.65	1.261	0.0217728	0.0664814	7.37228	2.88211	up
Zmhn002334	Phenolic acids	Phenolic acids	C16H20O9	3	137887-25-3	73251.3	73251.3	73251.3	648545	504962	654189	1.26668	0.00840281	0.0425186	0.121566	-3.04019	down
Wbmn009702	Terpenoids	Triterpene	C30H48O5	2	464-92-6	8079.1	7872.53	14641.8	1057.88	1057.88	1057.88	1.25007	0.0543658	0.113768	9.63988	3.26901	up
Sacn004878	Phenolic acids	Phenolic acids	C29H36O16	3	-	6849.22	11219.6	15556.1	109699	165504	123445	1.24514	0.0167796	0.0584486	0.0843475	-3.56751	down
pmn001381	Terpenoids	Monoterpenoids	C15H26O9	3	-	1078.72	1078.72	1078.72	12860.2	8488.45	12769.5	1.262	0.0190733	0.0620944	0.0948516	-3.39818	down
Hmfn000531	Others	Vitamin	C6H8O6	1	50-81-7	1.34056e+06	859168	849580	18181.3	23117	23245.4	1.26696	0.0255182	0.0723363	47.2441	5.56206	up
mws0154	Organic acids	Organic acids	C7H10O5	3	138-59-0	126932	84107.5	166753	1.10959e+06	808512	1.07796e+06	1.24217	0.00857554	0.0429954	0.126096	-2.9874	down
Walbn00444	Others	Saccharides	C18H30O17	1	104880-42-4	29833.7	29833.7	29833.7	257057	357230	317165	1.26701	0.0105877	0.0478995	0.0960876	-3.37951	down
Lmbn003524	Lipids	Free fatty acids	C9H16O3	3	2553-17-5	3084.23	6939.74	5022.36	35603.7	28107.2	21791.8	1.21702	0.0212669	0.0655354	0.175975	-2.50656	down
MW0014855	Lipids	Free fatty acids	C20H34O2	3	7019-85-4	39460.8	37074.7	45746.3	2909.42	14765.8	8933.47	1.10677	0.00230997	0.0227661	4.59555	2.20024	up
pme2598	Phenolic acids	Phenolic acids	C8H8O4	3	102-32-9	25129.7	47934.4	58930.7	5025.94	5025.94	5025.94	1.23267	0.059475	0.121331	8.75423	3.12998	up
MW0104472	Amino acids and derivatives	Amino acids and derivatives	C12H15NO5	3	-	99395	74551.5	61452	3215.4	3215.4	3215.4	1.26702	0.0211713	0.0654746	24.4033	4.609	up
MWSmce690	Others	Vitamin	C6H8O6	1	89-65-6	466310	405710	385890	133386	82590.9	171399	1.19677	0.00121476	0.0167532	3.24726	1.69922	up
MWStz638	Lignans and Coumarins	Lignans	C28H38O13	2	87585-32-8	113908	207902	149220	499180	724721	565211	1.21938	0.0126606	0.0512743	0.263276	-1.92535	down
Hmdn001667	Tannins	Tannin	C20H16O13	3	-	95103.5	48790	87672.5	3865	3865	3865	1.25973	0.0362826	0.0885247	19.9712	4.31985	up
Safn011825	Lipids	Free fatty acids	C18H28O3	1	125559-74-2	20680.5	20680.5	20680.5	827468	425042	650237	1.26244	0.0341818	0.0851196	0.0326063	-4.9387	down
MW0012312	Lipids	Free fatty acids	C18H28O3	3	71606-07-0	20680.5	20680.5	20680.5	827468	425042	650237	1.26244	0.0341818	0.0851196	0.0326063	-4.9387	down
Lmxn007456	Flavonoids	Flavones	C18H16O8	3	15835-74-2	1847.18	1847.18	1847.18	30569.1	38886.3	28770.8	1.26877	0.0100175	0.0465007	0.056416	-4.14775	down
Wafn011890	Others	Others	C14H30O5S	3	-	14218.5	14218.5	14218.5	537478	262550	442473	1.26033	0.0383102	0.0919361	0.0343305	-4.86437	down
Lmqn007765	Phenolic acids	Phenolic acids	C25H28O11	3	-	1295.94	1295.94	1295.94	9767.86	12535.5	8941.21	1.26551	0.0139094	0.0537488	0.124432	-3.00657	down
MWS80006	Lipids	Free fatty acids	C18H32O4	3	-	32422.4	32422.4	32422.4	1.09449e+06	611198	926298	1.2637	0.0269736	0.0746778	0.0369559	-4.75805	down
MWSprf048	Others	Others	C12H20O2	2	115-95-7	8023.84	8023.84	8023.84	91448.2	86185.9	54992.5	1.25868	0.0257516	0.0726148	0.103477	-3.27262	down
pme2529	Others	Saccharides	C6H12O5	3	154-58-5	128260	200288	136243	11023.3	11023.3	11023.3	1.26301	0.0241855	0.0696327	14.0548	3.81299	up
Zbqn004590	Amino acids and derivatives	Amino acids and derivatives	C11H13NO3	3	-	47213.1	54522.5	41578.2	4974.48	4974.48	4974.48	1.26783	0.007579	0.0399713	9.60327	3.26352	up
mws0748	Phenolic acids	Phenolic acids	C16H18O9	1	1241-87-8	372698	296263	388594	1.35948e+06	1.263e+06	1.70411e+06	1.25074	0.0119266	0.0495849	0.244432	-2.0325	down
Lmbn004685	Lipids	Free fatty acids	C18H32O4	1	-	3664.43	3664.43	3664.43	23889.3	43555.8	30380.9	1.25526	0.037708	0.0905901	0.112376	-3.1536	down
Lmbn005287	Lipids	Free fatty acids	C18H32O4	3	143288-65-7	3879.63	3879.63	3879.63	125661	83372.7	119056	1.26705	0.0151525	0.056023	0.0354748	-4.81706	down
pmb0323n	Alkaloids	Phenolamine	C13H18N2O3	3	29554-26-5	4917.78	6213.69	11551.3	983.555	983.555	983.555	1.22927	0.0834941	0.151321	7.68732	2.94248	up
mws1150	Phenolic acids	Phenolic acids	C35H46O20	3	82854-37-3	7777.88	8098.12	5471.36	34035.2	33586.9	16030.9	1.17263	0.0700276	0.133533	0.25519	-1.97036	down
Ypgn006202	Others	Stilbene	C42H32O9	2	130518-20-6	33176.9	33629	44481.1	4235.59	4235.59	4235.59	1.2659	0.0124095	0.0510965	8.75809	3.13062	up
WaYn004639	Phenolic acids	Phenolic acids	C22H24O10	3	-	1957.12	1957.12	1957.12	20713.1	13770.9	24963.4	1.25576	0.0317813	0.0814418	0.0987657	-3.33985	down
Wasyqn0472	Organic acids	Organic acids	C12H16O13	2	-	555.945	555.945	555.945	70665	81470.6	70960.8	1.27097	0.00230998	0.0227661	0.00747585	-7.06355	down
mws1454	Flavonoids	Flavanones	C23H26O11	3	28978-03-2	2455.88	2455.88	2455.88	12279.4	18588.2	32405.6	1.22634	0.088428	0.157261	0.116442	-3.10232	down

## Sheet: Table S2
Table S2. Statistical table for classification and enrichment of differential metabolite pathways.
Kegg_level_1	Kegg_pathway	ko_ID	Cluster_frequency	Metabolome_frequency	P-value	Adjusted P-value
Metabolism	Metabolic pathways	ko01100	92 out of 193 47.6683937823834%	212 out of 503 42.1471172962227%	0.0297826	1
Metabolism	Biosynthesis of secondary metabolites	ko01110	66 out of 193 34.1968911917098%	142 out of 503 28.2306163021869%	0.0127673	1
Metabolism	Carbon metabolism	ko01200	7 out of 193 3.62694300518135%	15 out of 503 2.98210735586481%	0.338567	1
Metabolism	2-Oxocarboxylic acid metabolism	ko01210	15 out of 193 7.7720207253886%	22 out of 503 4.37375745526839%	0.00371951	0.334756
Metabolism	Biosynthesis of amino acids	ko01230	21 out of 193 10.880829015544%	32 out of 503 6.36182902584493%	0.00117481	0.105733
Metabolism	Nucleotide metabolism	ko01232	6 out of 193 3.10880829015544%	20 out of 503 3.97614314115308%	0.846345	1
Metabolism	Biosynthesis of nucleotide sugars	ko01250	1 out of 193 0.518134715025907%	11 out of 503 2.18687872763419%	0.995454	1
Metabolism	Biosynthesis of cofactors	ko01240	21 out of 193 10.880829015544%	46 out of 503 9.14512922465209%	0.181883	1
Metabolism	Glycolysis / Gluconeogenesis	ko00010	1 out of 193 0.518134715025907%	6 out of 503 1.19284294234592%	0.94622	1
Metabolism	Citrate cycle (TCA cycle)	ko00020	3 out of 193 1.55440414507772%	6 out of 503 1.19284294234592%	0.421737	1
Metabolism	Pentose and glucuronate interconversions	ko00040	2 out of 193 1.03626943005181%	8 out of 503 1.59045725646123%	0.877504	1
Metabolism	Fructose and mannose metabolism	ko00051	1 out of 193 0.518134715025907%	3 out of 503 0.596421471172962%	0.766782	1
Metabolism	Galactose metabolism	ko00052	4 out of 193 2.07253886010363%	12 out of 503 2.38568588469185%	0.741193	1
Metabolism	Ascorbate and aldarate metabolism	ko00053	5 out of 193 2.59067357512953%	13 out of 503 2.5844930417495%	0.602475	1
Metabolism	Starch and sucrose metabolism	ko00500	3 out of 193 1.55440414507772%	8 out of 503 1.59045725646123%	0.651144	1
Metabolism	Amino sugar and nucleotide sugar metabolism	ko00520	1 out of 193 0.518134715025907%	11 out of 503 2.18687872763419%	0.995454	1
Metabolism	Pyruvate metabolism	ko00620	4 out of 193 2.07253886010363%	6 out of 503 1.19284294234592%	0.156042	1
Metabolism	Glyoxylate and dicarboxylate metabolism	ko00630	7 out of 193 3.62694300518135%	11 out of 503 2.18687872763419%	0.0783976	1
Metabolism	Propanoate metabolism	ko00640	3 out of 193 1.55440414507772%	3 out of 503 0.596421471172962%	0.0559477	1
Metabolism	Butanoate metabolism	ko00650	3 out of 193 1.55440414507772%	4 out of 503 0.795228628230616%	0.160011	1
Metabolism	C5-Branched dibasic acid metabolism	ko00660	3 out of 193 1.55440414507772%	7 out of 503 1.39165009940358%	0.544829	1
Metabolism	Inositol phosphate metabolism	ko00562	2 out of 193 1.03626943005181%	5 out of 503 0.99403578528827%	0.635267	1
Metabolism	Oxidative phosphorylation	ko00190	2 out of 193 1.03626943005181%	3 out of 503 0.596421471172962%	0.328363	1
Metabolism	Carbon fixation in photosynthetic organisms	ko00710	3 out of 193 1.55440414507772%	7 out of 503 1.39165009940358%	0.544829	1
Metabolism	Nitrogen metabolism	ko00910	2 out of 193 1.03626943005181%	2 out of 503 0.397614314115308%	0.146753	1
Metabolism	Sulfur metabolism	ko00920	2 out of 193 1.03626943005181%	2 out of 503 0.397614314115308%	0.146753	1
Metabolism	Glycerolipid metabolism	ko00561	1 out of 193 0.518134715025907%	5 out of 503 0.99403578528827%	0.912189	1
Metabolism	Glycerophospholipid metabolism	ko00564	1 out of 193 0.518134715025907%	4 out of 503 0.795228628230616%	0.856804	1
Metabolism	Sphingolipid metabolism	ko00600	1 out of 193 0.518134715025907%	2 out of 503 0.397614314115308%	0.620643	1
Metabolism	Linoleic acid metabolism	ko00591	8 out of 193 4.14507772020725%	14 out of 503 2.78330019880716%	0.118769	1
Metabolism	alpha-Linolenic acid metabolism	ko00592	9 out of 193 4.66321243523316%	11 out of 503 2.18687872763419%	0.0039029	0.351261
Metabolism	Purine metabolism	ko00230	6 out of 193 3.10880829015544%	18 out of 503 3.57852882703777%	0.752614	1
Metabolism	Pyrimidine metabolism	ko00240	4 out of 193 2.07253886010363%	12 out of 503 2.38568588469185%	0.741193	1
Metabolism	Alanine, aspartate and glutamate metabolism	ko00250	5 out of 193 2.59067357512953%	5 out of 503 0.99403578528827%	0.00805244	0.724719
Metabolism	Glycine, serine and threonine metabolism	ko00260	3 out of 193 1.55440414507772%	8 out of 503 1.59045725646123%	0.651144	1
Metabolism	Cysteine and methionine metabolism	ko00270	6 out of 193 3.10880829015544%	11 out of 503 2.18687872763419%	0.209379	1
Metabolism	Valine, leucine and isoleucine degradation	ko00280	4 out of 193 2.07253886010363%	5 out of 503 0.99403578528827%	0.0740909	1
Metabolism	Valine, leucine and isoleucine biosynthesis	ko00290	5 out of 193 2.59067357512953%	7 out of 503 1.39165009940358%	0.0798622	1
Metabolism	Lysine biosynthesis	ko00300	3 out of 193 1.55440414507772%	4 out of 503 0.795228628230616%	0.160011	1
Metabolism	Lysine degradation	ko00310	6 out of 193 3.10880829015544%	7 out of 503 1.39165009940358%	0.0144165	1
Metabolism	Arginine biosynthesis	ko00220	3 out of 193 1.55440414507772%	5 out of 503 0.99403578528827%	0.28889	1
Metabolism	Arginine and proline metabolism	ko00330	5 out of 193 2.59067357512953%	10 out of 503 1.98807157057654%	0.325287	1
Metabolism	Histidine metabolism	ko00340	3 out of 193 1.55440414507772%	5 out of 503 0.99403578528827%	0.28889	1
Metabolism	Tyrosine metabolism	ko00350	5 out of 193 2.59067357512953%	9 out of 503 1.78926441351889%	0.231611	1
Metabolism	Phenylalanine metabolism	ko00360	5 out of 193 2.59067357512953%	13 out of 503 2.5844930417495%	0.602475	1
Metabolism	Tryptophan metabolism	ko00380	7 out of 193 3.62694300518135%	14 out of 503 2.78330019880716%	0.261293	1
Metabolism	Phenylalanine, tyrosine and tryptophan biosynthesis	ko00400	6 out of 193 3.10880829015544%	10 out of 503 1.98807157057654%	0.137935	1
Metabolism	beta-Alanine metabolism	ko00410	3 out of 193 1.55440414507772%	5 out of 503 0.99403578528827%	0.28889	1
Metabolism	Taurine and hypotaurine metabolism	ko00430	1 out of 193 0.518134715025907%	1 out of 503 0.198807157057654%	0.383698	1
Metabolism	Cyanoamino acid metabolism	ko00460	5 out of 193 2.59067357512953%	6 out of 503 1.19284294234592%	0.0331152	1
Metabolism	D-Amino acid metabolism	ko00470	9 out of 193 4.66321243523316%	13 out of 503 2.5844930417495%	0.0226316	1
Metabolism	Glutathione metabolism	ko00480	3 out of 193 1.55440414507772%	6 out of 503 1.19284294234592%	0.421737	1
Metabolism	Thiamine metabolism	ko00730	2 out of 193 1.03626943005181%	3 out of 503 0.596421471172962%	0.328363	1
Metabolism	Riboflavin metabolism	ko00740	4 out of 193 2.07253886010363%	4 out of 503 0.795228628230616%	0.0212601	1
Metabolism	Vitamin B6 metabolism	ko00750	2 out of 193 1.03626943005181%	2 out of 503 0.397614314115308%	0.146753	1
Metabolism	Nicotinate and nicotinamide metabolism	ko00760	5 out of 193 2.59067357512953%	10 out of 503 1.98807157057654%	0.325287	1
Metabolism	Pantothenate and CoA biosynthesis	ko00770	3 out of 193 1.55440414507772%	6 out of 503 1.19284294234592%	0.421737	1
Metabolism	Biotin metabolism	ko00780	1 out of 193 0.518134715025907%	1 out of 503 0.198807157057654%	0.383698	1
Metabolism	Lipoic acid metabolism	ko00785	1 out of 193 0.518134715025907%	3 out of 503 0.596421471172962%	0.766782	1
Metabolism	Porphyrin metabolism	ko00860	2 out of 193 1.03626943005181%	2 out of 503 0.397614314115308%	0.146753	1
Metabolism	Ubiquinone and other terpenoid-quinone biosynthesis	ko00130	1 out of 193 0.518134715025907%	6 out of 503 1.19284294234592%	0.94622	1
Metabolism	Zeatin biosynthesis	ko00908	1 out of 193 0.518134715025907%	9 out of 503 1.78926441351889%	0.98774	1
Metabolism	Phenylpropanoid biosynthesis	ko00940	10 out of 193 5.18134715025907%	19 out of 503 3.77733598409543%	0.144241	1
Metabolism	Stilbenoid, diarylheptanoid and gingerol biosynthesis	ko00945	3 out of 193 1.55440414507772%	3 out of 503 0.596421471172962%	0.0559477	1
Metabolism	Flavonoid biosynthesis	ko00941	12 out of 193 6.21761658031088%	21 out of 503 4.17495029821074%	0.0590197	1
Metabolism	Flavone and flavonol biosynthesis	ko00944	9 out of 193 4.66321243523316%	19 out of 503 3.77733598409543%	0.276972	1
Metabolism	Anthocyanin biosynthesis	ko00942	1 out of 193 0.518134715025907%	5 out of 503 0.99403578528827%	0.912189	1
Metabolism	Isoquinoline alkaloid biosynthesis	ko00950	2 out of 193 1.03626943005181%	4 out of 503 0.795228628230616%	0.496716	1
Metabolism	Tropane, piperidine and pyridine alkaloid biosynthesis	ko00960	8 out of 193 4.14507772020725%	14 out of 503 2.78330019880716%	0.118769	1
Metabolism	Betalain biosynthesis	ko00965	1 out of 193 0.518134715025907%	2 out of 503 0.397614314115308%	0.620643	1
Metabolism	Glucosinolate biosynthesis	ko00966	8 out of 193 4.14507772020725%	8 out of 503 1.59045725646123%	0.000428916	0.0386024
Metabolism	Benzoxazinoid biosynthesis	ko00402	1 out of 193 0.518134715025907%	2 out of 503 0.397614314115308%	0.620643	1
Metabolism	Monobactam biosynthesis	ko00261	2 out of 193 1.03626943005181%	4 out of 503 0.795228628230616%	0.496716	1
Metabolism	Biosynthesis of various plant secondary metabolites	ko00999	12 out of 193 6.21761658031088%	28 out of 503 5.56660039761431%	0.376591	1
Genetic Information Processing	Aminoacyl-tRNA biosynthesis	ko00970	13 out of 193 6.73575129533679%	16 out of 503 3.18091451292247%	0.000484801	0.0436321
Environmental Information Processing	ABC transporters	ko02010	18 out of 193 9.32642487046632%	33 out of 503 6.56063618290258%	0.0380635	1
Environmental Information Processing	Plant hormone signal transduction	ko04075	2 out of 193 1.03626943005181%	2 out of 503 0.397614314115308%	0.146753	1
MetMap	Apigenin O-glycosides biosynthesis	MetMap103	5 out of 193 2.59067357512953%	14 out of 503 2.78330019880716%	0.679761	1
MetMap	Apigenin C-glycosides biosynthesis	MetMap104	3 out of 193 1.55440414507772%	12 out of 503 2.38568588469185%	0.900515	1
MetMap	Luteolin aglycones biosynthesis	MetMap105	14 out of 193 7.25388601036269%	25 out of 503 4.97017892644135%	0.0512786	1
MetMap	Chrysoeriol aglycones biosynthesis	MetMap106	4 out of 193 2.07253886010363%	16 out of 503 3.18091451292247%	0.919963	1
MetMap	Tricin O-glycosides biosynthesis	MetMap107	9 out of 193 4.66321243523316%	39 out of 503 7.75347912524851%	0.988813	1
MetMap	Biosynthesis of other tricin derivatives	MetMap108	9 out of 193 4.66321243523316%	50 out of 503 9.9403578528827%	0.999707	1
MetMap	Biosynthesis of flavones aglycones I	MetMap110	8 out of 193 4.14507772020725%	17 out of 503 3.37972166998012%	0.305671	1
MetMap	Biosynthesis of isoflavones aglycones II	MetMap112	8 out of 193 4.14507772020725%	13 out of 503 2.5844930417495%	0.0751675	1
MetMap	Biosynthesis of kaempferol aglycones I	MetMap113	7 out of 193 3.62694300518135%	15 out of 503 2.98210735586481%	0.338567	1
MetMap	Biosynthesis of quercetin aglycones III	MetMap117	2 out of 193 1.03626943005181%	8 out of 503 1.59045725646123%	0.877504	1
MetMap	Biosynthesis of coumarins III	MetMap129	5 out of 193 2.59067357512953%	15 out of 503 2.98210735586481%	0.746362	1
MetMap	Biosynthesis of sinapic acid derivatives	MetMap153	3 out of 193 1.55440414507772%	10 out of 503 1.98807157057654%	0.807593	1
MetMap	Biosynthesis of gentisic acid derivatives	MetMap159	1 out of 193 0.518134715025907%	5 out of 503 0.99403578528827%	0.912189	1

## Sheet: Table S3
Table S3. ZlbZIP genes in Zizania latifolia.
Gene ID	ZlbZIP
Zla01G004540	ZlbZIP001
Zla01G006370	ZlbZIP002
Zla01G006580	ZlbZIP003
Zla01G009970	ZlbZIP004
Zla01G014100	ZlbZIP005
Zla01G025080	ZlbZIP006
Zla01G025550	ZlbZIP007
Zla01G027470	ZlbZIP008
Zla01G028130	ZlbZIP009
Zla01G029350	ZlbZIP010
Zla01G031380	ZlbZIP011
Zla02G003920	ZlbZIP012
Zla02G005530	ZlbZIP013
Zla02G008620	ZlbZIP014
Zla02G022600	ZlbZIP015
Zla02G024830	ZlbZIP016
Zla02G025060	ZlbZIP017
Zla02G025250	ZlbZIP018
Zla02G027730	ZlbZIP019
Zla02G027740	ZlbZIP020
Zla02G028130	ZlbZIP021
Zla03G004400	ZlbZIP022
Zla03G006730	ZlbZIP023
Zla03G019020	ZlbZIP024
Zla03G026160	ZlbZIP025
Zla03G026920	ZlbZIP026
Zla03G027910	ZlbZIP027
Zla03G028200	ZlbZIP028
Zla03G028670	ZlbZIP029
Zla04G001100	ZlbZIP030
Zla04G001600	ZlbZIP031
Zla04G004000	ZlbZIP032
Zla04G004190	ZlbZIP033
Zla04G006020	ZlbZIP034
Zla04G011370	ZlbZIP035
Zla04G017380	ZlbZIP036
Zla04G018600	ZlbZIP037
Zla04G021610	ZlbZIP038
Zla04G030080	ZlbZIP039
Zla04G031710	ZlbZIP040
Zla04G031900	ZlbZIP041
Zla04G032100	ZlbZIP042
Zla04G034250	ZlbZIP043
Zla04G034270	ZlbZIP044
Zla05G002960	ZlbZIP045
Zla05G006730	ZlbZIP046
Zla05G015680	ZlbZIP047
Zla05G016260	ZlbZIP048
Zla05G016480	ZlbZIP049
Zla05G020570	ZlbZIP050
Zla05G026480	ZlbZIP051
Zla06G008180	ZlbZIP052
Zla06G014280	ZlbZIP053
Zla07G003170	ZlbZIP054
Zla08G004730	ZlbZIP055
Zla08G004770	ZlbZIP056
Zla08G005720	ZlbZIP057
Zla08G008200	ZlbZIP058
Zla08G020440	ZlbZIP059
Zla08G022510	ZlbZIP060
Zla09G002440	ZlbZIP061
Zla09G014610	ZlbZIP062
Zla09G018600	ZlbZIP063
Zla09G018800	ZlbZIP064
Zla09G019390	ZlbZIP065
Zla09G023330	ZlbZIP066
Zla10G001540	ZlbZIP067
Zla10G003030	ZlbZIP068
Zla10G003820	ZlbZIP069
Zla10G004050	ZlbZIP070
Zla10G004670	ZlbZIP071
Zla10G010860	ZlbZIP072
Zla10G012550	ZlbZIP073
Zla10G018990	ZlbZIP074
Zla11G000470	ZlbZIP075
Zla11G000810	ZlbZIP076
Zla11G003260	ZlbZIP077
Zla11G006820	ZlbZIP078
Zla11G007760	ZlbZIP079
Zla11G008030	ZlbZIP080
Zla11G008220	ZlbZIP081
Zla11G008450	ZlbZIP082
Zla11G011030	ZlbZIP083
Zla11G015400	ZlbZIP084
Zla12G006070	ZlbZIP085
Zla12G008940	ZlbZIP086
Zla12G009350	ZlbZIP087
Zla12G010660	ZlbZIP088
Zla12G011090	ZlbZIP089
Zla12G012500	ZlbZIP090
Zla13G001870	ZlbZIP091
Zla13G005830	ZlbZIP092
Zla13G006100	ZlbZIP093
Zla13G008120	ZlbZIP094
Zla13G010960	ZlbZIP095
Zla13G015520	ZlbZIP096
Zla14G001630	ZlbZIP097
Zla14G002970	ZlbZIP098
Zla14G004290	ZlbZIP099
Zla14G005100	ZlbZIP100
Zla14G006080	ZlbZIP101
Zla14G011140	ZlbZIP102
Zla15G000490	ZlbZIP103
Zla15G000600	ZlbZIP104
Zla15G003580	ZlbZIP105
Zla15G005890	ZlbZIP106
Zla15G011300	ZlbZIP107
Zla15G013670	ZlbZIP108
Zla15G014610	ZlbZIP109
Zla16G000340	ZlbZIP110
Zla16G000450	ZlbZIP111
Zla16G000790	ZlbZIP112
Zla17G011950	ZlbZIP113
Zla17G012230	ZlbZIP114
Zla17G012300	ZlbZIP115

## Sheet: Table S4
Table S4. Gene ontology (GO) annotation of ZlbZIP proteins.
Class	GO_Name	GO_ID	GO_Level	P_value	Enrichment Score	Hits Genes Counts In Selected Set	Hits Genes Counts In Background	All Genes Counts In Selected Set	All Genes Counts In Background	Genes Of Selected Set In GOterm	corrected p-value(BH method)
Molecular function	transcription regulator activity	GO:0140110	2	0	6.4745	65	1607	72	11525	GWHPBFHI003132,GWHPBFHI013856,GWHPBFHI030917,GWHPBFHI016207,GWHPBFHI027180,GWHPBFHI015127,GWHPBFHI035378,GWHPBFHI017780,GWHPBFHI009367,GWHPBFHI024507,GWHPBFHI026249,GWHPBFHI027978,GWHPBFHI025297,GWHPBFHI024487,GWHPBFHI029893,GWHPBFHI006198,GWHPBFHI030108,GWHPBFHI007191,GWHPBFHI013074,GWHPBFHI035123,GWHPBFHI034792,GWHPBFHI027909,GWHPBFHI035367,GWHPBFHI009811,GWHPBFHI038075,GWHPBFHI002741,GWHPBFHI0…	0
Molecular function	sequence-specific DNA binding	GO:0043565	6	0	9.20587	49	852	72	11525	GWHPBFHI003132,GWHPBFHI013856,GWHPBFHI030917,GWHPBFHI027180,GWHPBFHI035378,GWHPBFHI017780,GWHPBFHI009367,GWHPBFHI024507,GWHPBFHI027978,GWHPBFHI024487,GWHPBFHI029893,GWHPBFHI006198,GWHPBFHI012657,GWHPBFHI030108,GWHPBFHI013074,GWHPBFHI035123,GWHPBFHI035367,GWHPBFHI038075,GWHPBFHI002741,GWHPBFHI031541,GWHPBFHI031825,GWHPBFHI011810,GWHPBFHI038068,GWHPBFHI010050,GWHPBFHI003948,GWHPBFHI015185,GWHPBFHI0…	0
Molecular function	DNA-binding transcription factor activity	GO:0003700	3	0	6.97821	65	1491	72	11525	GWHPBFHI003132,GWHPBFHI013856,GWHPBFHI030917,GWHPBFHI016207,GWHPBFHI027180,GWHPBFHI015127,GWHPBFHI035378,GWHPBFHI017780,GWHPBFHI009367,GWHPBFHI024507,GWHPBFHI026249,GWHPBFHI027978,GWHPBFHI025297,GWHPBFHI024487,GWHPBFHI029893,GWHPBFHI006198,GWHPBFHI030108,GWHPBFHI007191,GWHPBFHI013074,GWHPBFHI035123,GWHPBFHI034792,GWHPBFHI027909,GWHPBFHI035367,GWHPBFHI009811,GWHPBFHI038075,GWHPBFHI002741,GWHPBFHI0…	0
Molecular function	nucleic acid binding	GO:0003676	4	0	3.28249	51	2487	72	11525	GWHPBFHI003132,GWHPBFHI013856,GWHPBFHI030917,GWHPBFHI027180,GWHPBFHI035378,GWHPBFHI017780,GWHPBFHI009367,GWHPBFHI024507,GWHPBFHI027978,GWHPBFHI024487,GWHPBFHI029893,GWHPBFHI006198,GWHPBFHI012657,GWHPBFHI030108,GWHPBFHI007191,GWHPBFHI013074,GWHPBFHI035123,GWHPBFHI034792,GWHPBFHI035367,GWHPBFHI038075,GWHPBFHI002741,GWHPBFHI031541,GWHPBFHI031825,GWHPBFHI011810,GWHPBFHI038068,GWHPBFHI010050,GWHPBFHI0…	0
Molecular function	DNA binding	GO:0003677	5	0	6.40278	51	1275	72	11525	GWHPBFHI003132,GWHPBFHI013856,GWHPBFHI030917,GWHPBFHI027180,GWHPBFHI035378,GWHPBFHI017780,GWHPBFHI009367,GWHPBFHI024507,GWHPBFHI027978,GWHPBFHI024487,GWHPBFHI029893,GWHPBFHI006198,GWHPBFHI012657,GWHPBFHI030108,GWHPBFHI007191,GWHPBFHI013074,GWHPBFHI035123,GWHPBFHI034792,GWHPBFHI035367,GWHPBFHI038075,GWHPBFHI002741,GWHPBFHI031541,GWHPBFHI031825,GWHPBFHI011810,GWHPBFHI038068,GWHPBFHI010050,GWHPBFHI0…	0
Molecular function	protein binding	GO:0005515	3	1e-06	2.30731	32	2220	72	11525	GWHPBFHI003132,GWHPBFHI027180,GWHPBFHI017780,GWHPBFHI009367,GWHPBFHI027978,GWHPBFHI025297,GWHPBFHI024487,GWHPBFHI029893,GWHPBFHI030108,GWHPBFHI013074,GWHPBFHI035367,GWHPBFHI038075,GWHPBFHI031541,GWHPBFHI011810,GWHPBFHI010050,GWHPBFHI020529,GWHPBFHI032588,GWHPBFHI028235,GWHPBFHI010786,GWHPBFHI032854,GWHPBFHI027815,GWHPBFHI000454,GWHPBFHI005868,GWHPBFHI006158,GWHPBFHI004253,GWHPBFHI015207,GWHPBFHI0…	1e-06
Molecular function	calmodulin binding	GO:0005516	4	0.004052	4.73578	5	169	72	11525	GWHPBFHI003132,GWHPBFHI017780,GWHPBFHI010050,GWHPBFHI010786,GWHPBFHI018380,	0.004478
Cellular component	nucleus	GO:0005634	6	0	3.01188	75	4546	75	13692	GWHPBFHI032935,GWHPBFHI003132,GWHPBFHI028672,GWHPBFHI013856,GWHPBFHI030917,GWHPBFHI016207,GWHPBFHI027180,GWHPBFHI015127,GWHPBFHI035378,GWHPBFHI017780,GWHPBFHI009367,GWHPBFHI024507,GWHPBFHI026249,GWHPBFHI027459,GWHPBFHI027978,GWHPBFHI025297,GWHPBFHI024487,GWHPBFHI029893,GWHPBFHI006198,GWHPBFHI012657,GWHPBFHI030108,GWHPBFHI007191,GWHPBFHI013074,GWHPBFHI035123,GWHPBFHI034792,GWHPBFHI027909,GWHPBFHI0…	0
Cellular component	intracellular membrane-bounded organelle	GO:0043231	5	0	1.36619	75	10022	75	13692	GWHPBFHI032935,GWHPBFHI003132,GWHPBFHI028672,GWHPBFHI013856,GWHPBFHI030917,GWHPBFHI016207,GWHPBFHI027180,GWHPBFHI015127,GWHPBFHI035378,GWHPBFHI017780,GWHPBFHI009367,GWHPBFHI024507,GWHPBFHI026249,GWHPBFHI027459,GWHPBFHI027978,GWHPBFHI025297,GWHPBFHI024487,GWHPBFHI029893,GWHPBFHI006198,GWHPBFHI012657,GWHPBFHI030108,GWHPBFHI007191,GWHPBFHI013074,GWHPBFHI035123,GWHPBFHI034792,GWHPBFHI027909,GWHPBFHI0…	0
Cellular component	membrane-bounded organelle	GO:0043227	4	0	1.36036	75	10065	75	13692	GWHPBFHI032935,GWHPBFHI003132,GWHPBFHI028672,GWHPBFHI013856,GWHPBFHI030917,GWHPBFHI016207,GWHPBFHI027180,GWHPBFHI015127,GWHPBFHI035378,GWHPBFHI017780,GWHPBFHI009367,GWHPBFHI024507,GWHPBFHI026249,GWHPBFHI027459,GWHPBFHI027978,GWHPBFHI025297,GWHPBFHI024487,GWHPBFHI029893,GWHPBFHI006198,GWHPBFHI012657,GWHPBFHI030108,GWHPBFHI007191,GWHPBFHI013074,GWHPBFHI035123,GWHPBFHI034792,GWHPBFHI027909,GWHPBFHI0…	0
Cellular component	intracellular organelle	GO:0043229	4	0	1.31162	75	10439	75	13692	GWHPBFHI032935,GWHPBFHI003132,GWHPBFHI028672,GWHPBFHI013856,GWHPBFHI030917,GWHPBFHI016207,GWHPBFHI027180,GWHPBFHI015127,GWHPBFHI035378,GWHPBFHI017780,GWHPBFHI009367,GWHPBFHI024507,GWHPBFHI026249,GWHPBFHI027459,GWHPBFHI027978,GWHPBFHI025297,GWHPBFHI024487,GWHPBFHI029893,GWHPBFHI006198,GWHPBFHI012657,GWHPBFHI030108,GWHPBFHI007191,GWHPBFHI013074,GWHPBFHI035123,GWHPBFHI034792,GWHPBFHI027909,GWHPBFHI0…	0
Cellular component	organelle	GO:0043226	3	0	1.30761	75	10471	75	13692	GWHPBFHI032935,GWHPBFHI003132,GWHPBFHI028672,GWHPBFHI013856,GWHPBFHI030917,GWHPBFHI016207,GWHPBFHI027180,GWHPBFHI015127,GWHPBFHI035378,GWHPBFHI017780,GWHPBFHI009367,GWHPBFHI024507,GWHPBFHI026249,GWHPBFHI027459,GWHPBFHI027978,GWHPBFHI025297,GWHPBFHI024487,GWHPBFHI029893,GWHPBFHI006198,GWHPBFHI012657,GWHPBFHI030108,GWHPBFHI007191,GWHPBFHI013074,GWHPBFHI035123,GWHPBFHI034792,GWHPBFHI027909,GWHPBFHI0…	0
Cellular component	obsolete intracellular part	GO:0044424	0	2.3e-05	1.15233	75	11882	75	13692	GWHPBFHI032935,GWHPBFHI003132,GWHPBFHI028672,GWHPBFHI013856,GWHPBFHI030917,GWHPBFHI016207,GWHPBFHI027180,GWHPBFHI015127,GWHPBFHI035378,GWHPBFHI017780,GWHPBFHI009367,GWHPBFHI024507,GWHPBFHI026249,GWHPBFHI027459,GWHPBFHI027978,GWHPBFHI025297,GWHPBFHI024487,GWHPBFHI029893,GWHPBFHI006198,GWHPBFHI012657,GWHPBFHI030108,GWHPBFHI007191,GWHPBFHI013074,GWHPBFHI035123,GWHPBFHI034792,GWHPBFHI027909,GWHPBFHI0…	6.2e-05
Cellular component	intracellular anatomical structure	GO:0005622	3	3.5e-05	1.14625	75	11945	75	13692	GWHPBFHI032935,GWHPBFHI003132,GWHPBFHI028672,GWHPBFHI013856,GWHPBFHI030917,GWHPBFHI016207,GWHPBFHI027180,GWHPBFHI015127,GWHPBFHI035378,GWHPBFHI017780,GWHPBFHI009367,GWHPBFHI024507,GWHPBFHI026249,GWHPBFHI027459,GWHPBFHI027978,GWHPBFHI025297,GWHPBFHI024487,GWHPBFHI029893,GWHPBFHI006198,GWHPBFHI012657,GWHPBFHI030108,GWHPBFHI007191,GWHPBFHI013074,GWHPBFHI035123,GWHPBFHI034792,GWHPBFHI027909,GWHPBFHI0…	7.9e-05
Biological process	regulation of biological process	GO:0050789	3	0	2.43971	74	5490	74	13394	GWHPBFHI003132,GWHPBFHI013856,GWHPBFHI030917,GWHPBFHI016207,GWHPBFHI027180,GWHPBFHI015127,GWHPBFHI035378,GWHPBFHI017780,GWHPBFHI009367,GWHPBFHI024507,GWHPBFHI026249,GWHPBFHI027978,GWHPBFHI025297,GWHPBFHI024487,GWHPBFHI029893,GWHPBFHI006198,GWHPBFHI012657,GWHPBFHI030108,GWHPBFHI007191,GWHPBFHI013074,GWHPBFHI035123,GWHPBFHI034792,GWHPBFHI013076,GWHPBFHI027909,GWHPBFHI035367,GWHPBFHI009811,GWHPBFHI0…	0
Biological process	systemic acquired resistance, salicylic acid mediated signaling pathway	GO:0009862	7	0	87.3793	14	29	74	13394	GWHPBFHI003132,GWHPBFHI017780,GWHPBFHI024487,GWHPBFHI035367,GWHPBFHI038075,GWHPBFHI031541,GWHPBFHI011810,GWHPBFHI010050,GWHPBFHI010786,GWHPBFHI004253,GWHPBFHI015207,GWHPBFHI005891,GWHPBFHI012839,GWHPBFHI018380,	0
Biological process	salicylic acid mediated signaling pathway	GO:0009863	6	0	35.6901	14	71	74	13394	GWHPBFHI003132,GWHPBFHI017780,GWHPBFHI024487,GWHPBFHI035367,GWHPBFHI038075,GWHPBFHI031541,GWHPBFHI011810,GWHPBFHI010050,GWHPBFHI010786,GWHPBFHI004253,GWHPBFHI015207,GWHPBFHI005891,GWHPBFHI012839,GWHPBFHI018380,	0
Biological process	gene expression	GO:0010467	5	0	3.55491	71	3615	74	13394	GWHPBFHI003132,GWHPBFHI013856,GWHPBFHI030917,GWHPBFHI016207,GWHPBFHI027180,GWHPBFHI015127,GWHPBFHI035378,GWHPBFHI017780,GWHPBFHI009367,GWHPBFHI024507,GWHPBFHI026249,GWHPBFHI027978,GWHPBFHI025297,GWHPBFHI024487,GWHPBFHI029893,GWHPBFHI006198,GWHPBFHI012657,GWHPBFHI030108,GWHPBFHI007191,GWHPBFHI013074,GWHPBFHI035123,GWHPBFHI034792,GWHPBFHI013076,GWHPBFHI027909,GWHPBFHI035367,GWHPBFHI009811,GWHPBFHI0…	0
Biological process	regulation of cellular macromolecule biosynthetic process	GO:2000112	7	0	5.43153	71	2366	74	13394	GWHPBFHI003132,GWHPBFHI013856,GWHPBFHI030917,GWHPBFHI016207,GWHPBFHI027180,GWHPBFHI015127,GWHPBFHI035378,GWHPBFHI017780,GWHPBFHI009367,GWHPBFHI024507,GWHPBFHI026249,GWHPBFHI027978,GWHPBFHI025297,GWHPBFHI024487,GWHPBFHI029893,GWHPBFHI006198,GWHPBFHI012657,GWHPBFHI030108,GWHPBFHI007191,GWHPBFHI013074,GWHPBFHI035123,GWHPBFHI034792,GWHPBFHI013076,GWHPBFHI027909,GWHPBFHI035367,GWHPBFHI009811,GWHPBFHI0…	0
Biological process	cellular response to salicylic acid stimulus	GO:0071446	7	0	34.7123	14	73	74	13394	GWHPBFHI003132,GWHPBFHI017780,GWHPBFHI024487,GWHPBFHI035367,GWHPBFHI038075,GWHPBFHI031541,GWHPBFHI011810,GWHPBFHI010050,GWHPBFHI010786,GWHPBFHI004253,GWHPBFHI015207,GWHPBFHI005891,GWHPBFHI012839,GWHPBFHI018380,	0
Biological process	response to organic substance	GO:0010033	4	0	3.33574	46	2496	74	13394	GWHPBFHI003132,GWHPBFHI030917,GWHPBFHI027180,GWHPBFHI035378,GWHPBFHI017780,GWHPBFHI024507,GWHPBFHI027978,GWHPBFHI025297,GWHPBFHI024487,GWHPBFHI029893,GWHPBFHI006198,GWHPBFHI030108,GWHPBFHI013074,GWHPBFHI035123,GWHPBFHI035367,GWHPBFHI038075,GWHPBFHI002741,GWHPBFHI031541,GWHPBFHI031825,GWHPBFHI011810,GWHPBFHI038068,GWHPBFHI010050,GWHPBFHI020529,GWHPBFHI015185,GWHPBFHI022301,GWHPBFHI032588,GWHPBFHI0…	0
Biological process	regulation of macromolecule biosynthetic process	GO:0010556	6	0	5.2972	71	2426	74	13394	GWHPBFHI003132,GWHPBFHI013856,GWHPBFHI030917,GWHPBFHI016207,GWHPBFHI027180,GWHPBFHI015127,GWHPBFHI035378,GWHPBFHI017780,GWHPBFHI009367,GWHPBFHI024507,GWHPBFHI026249,GWHPBFHI027978,GWHPBFHI025297,GWHPBFHI024487,GWHPBFHI029893,GWHPBFHI006198,GWHPBFHI012657,GWHPBFHI030108,GWHPBFHI007191,GWHPBFHI013074,GWHPBFHI035123,GWHPBFHI034792,GWHPBFHI013076,GWHPBFHI027909,GWHPBFHI035367,GWHPBFHI009811,GWHPBFHI0…	0
Biological process	regulation of cellular metabolic process	GO:0031323	5	0	4.22175	71	3044	74	13394	GWHPBFHI003132,GWHPBFHI013856,GWHPBFHI030917,GWHPBFHI016207,GWHPBFHI027180,GWHPBFHI015127,GWHPBFHI035378,GWHPBFHI017780,GWHPBFHI009367,GWHPBFHI024507,GWHPBFHI026249,GWHPBFHI027978,GWHPBFHI025297,GWHPBFHI024487,GWHPBFHI029893,GWHPBFHI006198,GWHPBFHI012657,GWHPBFHI030108,GWHPBFHI007191,GWHPBFHI013074,GWHPBFHI035123,GWHPBFHI034792,GWHPBFHI013076,GWHPBFHI027909,GWHPBFHI035367,GWHPBFHI009811,GWHPBFHI0…	0
Biological process	biosynthetic process	GO:0009058	3	0	2.71979	71	4725	74	13394	GWHPBFHI003132,GWHPBFHI013856,GWHPBFHI030917,GWHPBFHI016207,GWHPBFHI027180,GWHPBFHI015127,GWHPBFHI035378,GWHPBFHI017780,GWHPBFHI009367,GWHPBFHI024507,GWHPBFHI026249,GWHPBFHI027978,GWHPBFHI025297,GWHPBFHI024487,GWHPBFHI029893,GWHPBFHI006198,GWHPBFHI012657,GWHPBFHI030108,GWHPBFHI007191,GWHPBFHI013074,GWHPBFHI035123,GWHPBFHI034792,GWHPBFHI013076,GWHPBFHI027909,GWHPBFHI035367,GWHPBFHI009811,GWHPBFHI0…	0
Biological process	biological regulation	GO:0065007	2	0	2.2106	74	6059	74	13394	GWHPBFHI003132,GWHPBFHI013856,GWHPBFHI030917,GWHPBFHI016207,GWHPBFHI027180,GWHPBFHI015127,GWHPBFHI035378,GWHPBFHI017780,GWHPBFHI009367,GWHPBFHI024507,GWHPBFHI026249,GWHPBFHI027978,GWHPBFHI025297,GWHPBFHI024487,GWHPBFHI029893,GWHPBFHI006198,GWHPBFHI012657,GWHPBFHI030108,GWHPBFHI007191,GWHPBFHI013074,GWHPBFHI035123,GWHPBFHI034792,GWHPBFHI013076,GWHPBFHI027909,GWHPBFHI035367,GWHPBFHI009811,GWHPBFHI0…	0
Biological process	cellular biosynthetic process	GO:0044249	4	0	2.85641	71	4499	74	13394	GWHPBFHI003132,GWHPBFHI013856,GWHPBFHI030917,GWHPBFHI016207,GWHPBFHI027180,GWHPBFHI015127,GWHPBFHI035378,GWHPBFHI017780,GWHPBFHI009367,GWHPBFHI024507,GWHPBFHI026249,GWHPBFHI027978,GWHPBFHI025297,GWHPBFHI024487,GWHPBFHI029893,GWHPBFHI006198,GWHPBFHI012657,GWHPBFHI030108,GWHPBFHI007191,GWHPBFHI013074,GWHPBFHI035123,GWHPBFHI034792,GWHPBFHI013076,GWHPBFHI027909,GWHPBFHI035367,GWHPBFHI009811,GWHPBFHI0…	0
Biological process	regulation of primary metabolic process	GO:0080090	5	0	4.40706	71	2916	74	13394	GWHPBFHI003132,GWHPBFHI013856,GWHPBFHI030917,GWHPBFHI016207,GWHPBFHI027180,GWHPBFHI015127,GWHPBFHI035378,GWHPBFHI017780,GWHPBFHI009367,GWHPBFHI024507,GWHPBFHI026249,GWHPBFHI027978,GWHPBFHI025297,GWHPBFHI024487,GWHPBFHI029893,GWHPBFHI006198,GWHPBFHI012657,GWHPBFHI030108,GWHPBFHI007191,GWHPBFHI013074,GWHPBFHI035123,GWHPBFHI034792,GWHPBFHI013076,GWHPBFHI027909,GWHPBFHI035367,GWHPBFHI009811,GWHPBFHI0…	0
Biological process	regulation of metabolic process	GO:0019222	4	0	3.81109	71	3372	74	13394	GWHPBFHI003132,GWHPBFHI013856,GWHPBFHI030917,GWHPBFHI016207,GWHPBFHI027180,GWHPBFHI015127,GWHPBFHI035378,GWHPBFHI017780,GWHPBFHI009367,GWHPBFHI024507,GWHPBFHI026249,GWHPBFHI027978,GWHPBFHI025297,GWHPBFHI024487,GWHPBFHI029893,GWHPBFHI006198,GWHPBFHI012657,GWHPBFHI030108,GWHPBFHI007191,GWHPBFHI013074,GWHPBFHI035123,GWHPBFHI034792,GWHPBFHI013076,GWHPBFHI027909,GWHPBFHI035367,GWHPBFHI009811,GWHPBFHI0…	0
Biological process	regulation of gene expression	GO:0010468	6	0	4.8476	71	2651	74	13394	GWHPBFHI003132,GWHPBFHI013856,GWHPBFHI030917,GWHPBFHI016207,GWHPBFHI027180,GWHPBFHI015127,GWHPBFHI035378,GWHPBFHI017780,GWHPBFHI009367,GWHPBFHI024507,GWHPBFHI026249,GWHPBFHI027978,GWHPBFHI025297,GWHPBFHI024487,GWHPBFHI029893,GWHPBFHI006198,GWHPBFHI012657,GWHPBFHI030108,GWHPBFHI007191,GWHPBFHI013074,GWHPBFHI035123,GWHPBFHI034792,GWHPBFHI013076,GWHPBFHI027909,GWHPBFHI035367,GWHPBFHI009811,GWHPBFHI0…	0
Biological process	regulation of macromolecule metabolic process	GO:0060255	5	0	4.17647	71	3077	74	13394	GWHPBFHI003132,GWHPBFHI013856,GWHPBFHI030917,GWHPBFHI016207,GWHPBFHI027180,GWHPBFHI015127,GWHPBFHI035378,GWHPBFHI017780,GWHPBFHI009367,GWHPBFHI024507,GWHPBFHI026249,GWHPBFHI027978,GWHPBFHI025297,GWHPBFHI024487,GWHPBFHI029893,GWHPBFHI006198,GWHPBFHI012657,GWHPBFHI030108,GWHPBFHI007191,GWHPBFHI013074,GWHPBFHI035123,GWHPBFHI034792,GWHPBFHI013076,GWHPBFHI027909,GWHPBFHI035367,GWHPBFHI009811,GWHPBFHI0…	0
Biological process	organic cyclic compound metabolic process	GO:1901360	4	0	2.62212	71	4901	74	13394	GWHPBFHI003132,GWHPBFHI013856,GWHPBFHI030917,GWHPBFHI016207,GWHPBFHI027180,GWHPBFHI015127,GWHPBFHI035378,GWHPBFHI017780,GWHPBFHI009367,GWHPBFHI024507,GWHPBFHI026249,GWHPBFHI027978,GWHPBFHI025297,GWHPBFHI024487,GWHPBFHI029893,GWHPBFHI006198,GWHPBFHI012657,GWHPBFHI030108,GWHPBFHI007191,GWHPBFHI013074,GWHPBFHI035123,GWHPBFHI034792,GWHPBFHI013076,GWHPBFHI027909,GWHPBFHI035367,GWHPBFHI009811,GWHPBFHI0…	0
Biological process	primary metabolic process	GO:0044238	3	0	1.55393	71	8270	74	13394	GWHPBFHI003132,GWHPBFHI013856,GWHPBFHI030917,GWHPBFHI016207,GWHPBFHI027180,GWHPBFHI015127,GWHPBFHI035378,GWHPBFHI017780,GWHPBFHI009367,GWHPBFHI024507,GWHPBFHI026249,GWHPBFHI027978,GWHPBFHI025297,GWHPBFHI024487,GWHPBFHI029893,GWHPBFHI006198,GWHPBFHI012657,GWHPBFHI030108,GWHPBFHI007191,GWHPBFHI013074,GWHPBFHI035123,GWHPBFHI034792,GWHPBFHI013076,GWHPBFHI027909,GWHPBFHI035367,GWHPBFHI009811,GWHPBFHI0…	0
Biological process	response to hormone	GO:0009725	5	0	3.15331	35	2009	74	13394	GWHPBFHI003132,GWHPBFHI030917,GWHPBFHI035378,GWHPBFHI017780,GWHPBFHI024507,GWHPBFHI024487,GWHPBFHI006198,GWHPBFHI013074,GWHPBFHI035123,GWHPBFHI035367,GWHPBFHI038075,GWHPBFHI002741,GWHPBFHI031541,GWHPBFHI031825,GWHPBFHI011810,GWHPBFHI038068,GWHPBFHI010050,GWHPBFHI015185,GWHPBFHI022301,GWHPBFHI026080,GWHPBFHI034251,GWHPBFHI010786,GWHPBFHI033033,GWHPBFHI007424,GWHPBFHI006158,GWHPBFHI012859,GWHPBFHI0…	0
Biological process	response to salicylic acid	GO:0009751	6	0	10.2177	14	248	74	13394	GWHPBFHI003132,GWHPBFHI017780,GWHPBFHI024487,GWHPBFHI035367,GWHPBFHI038075,GWHPBFHI031541,GWHPBFHI011810,GWHPBFHI010050,GWHPBFHI010786,GWHPBFHI004253,GWHPBFHI015207,GWHPBFHI005891,GWHPBFHI012839,GWHPBFHI018380,	0
Biological process	organic substance metabolic process	GO:0071704	3	0	1.46317	71	8783	74	13394	GWHPBFHI003132,GWHPBFHI013856,GWHPBFHI030917,GWHPBFHI016207,GWHPBFHI027180,GWHPBFHI015127,GWHPBFHI035378,GWHPBFHI017780,GWHPBFHI009367,GWHPBFHI024507,GWHPBFHI026249,GWHPBFHI027978,GWHPBFHI025297,GWHPBFHI024487,GWHPBFHI029893,GWHPBFHI006198,GWHPBFHI012657,GWHPBFHI030108,GWHPBFHI007191,GWHPBFHI013074,GWHPBFHI035123,GWHPBFHI034792,GWHPBFHI013076,GWHPBFHI027909,GWHPBFHI035367,GWHPBFHI009811,GWHPBFHI0…	0
Biological process	response to osmotic stress	GO:0006970	4	0.001461	2.69145	12	807	74	13394	GWHPBFHI006198,GWHPBFHI013074,GWHPBFHI035123,GWHPBFHI002741,GWHPBFHI022301,GWHPBFHI026080,GWHPBFHI033033,GWHPBFHI000454,GWHPBFHI005868,GWHPBFHI006158,GWHPBFHI012820,GWHPBFHI010252,	0.003185
Biological process	metabolic process	GO:0008152	2	0	1.32992	71	9663	74	13394	GWHPBFHI003132,GWHPBFHI013856,GWHPBFHI030917,GWHPBFHI016207,GWHPBFHI027180,GWHPBFHI015127,GWHPBFHI035378,GWHPBFHI017780,GWHPBFHI009367,GWHPBFHI024507,GWHPBFHI026249,GWHPBFHI027978,GWHPBFHI025297,GWHPBFHI024487,GWHPBFHI029893,GWHPBFHI006198,GWHPBFHI012657,GWHPBFHI030108,GWHPBFHI007191,GWHPBFHI013074,GWHPBFHI035123,GWHPBFHI034792,GWHPBFHI013076,GWHPBFHI027909,GWHPBFHI035367,GWHPBFHI009811,GWHPBFHI0…	0

## Sheet: Table S5
Table S5. Cold tolerance related genes in Oryza safiva.
Gene	Chromosome	Genomic locus	Coding protein	Reference
OsABI5; OREB1; OsbZIP10	1	LOC_Os01g64000	bZIP transcription factor; ABRE binding factor	[68,69]
OsbZIP52; RISBZ5	6	LOC_Os06g45140	bZIP transcription factor	[70,71]
LIP19; OsbZIP38	5	LOC_Os05g03860	bZIP transcription factor	[71,72]
OsOBF1; OsbZIP87	12	LOC_Os12g37410	bZIP transcription factor	[71,72]
OsbZIP71	9	LOC_Os09g13570	bZIP transcription factor	[73,74]
OsbZIP73; OsTFX1	9	LOC_Os09g29820	bZIP transcription factor; bacterial blight susceptibility gene	[74,75]

## Sheet: Table S6
Table S6. Primer sequences used in this study.
Names	Sequence (5’- 3’)
UBQ5-F	TAACCGGCCACGTGTATTTA
UBQ5-R	AGAGCAGAGGCATTCCAAGT
ZlbZIP005-F	GGCGGCGTGCTGGAGATC
ZlbZIP005-R	GGGTGTGGCGGTGATGGG
ZlbZIP100-F	CCCATCAACCCATCCAAGAAGTG
ZlbZIP100-R	TCCTCCTCCTCCGCCATCTG
ZlbZIP075-F	GAAGAGGAAGAGGAGGAAGGAGTC
ZlbZIP075-R	TGAGGTGAGTTCGTCGAGGTG
ZlbZIP084-F	CGCCTCCGCTCCGTCAAC
ZlbZIP084-R	GGGCACTCCTCCTGGATGTC
